# Supplementary material for: BET and Aurora Kinase A inhibitors synergize against MYCN-positive human glioblastoma cells
Source: Cell Death Dis. 2019 Nov 21;10(12):881. doi: 10.1038/s41419-019-2120-1 (PMC6872649; doi:10.1038/s41419-019-2120-1)
Supplement: Supplementary file 4 — Table S1 [file 41419_2019_2120_MOESM4_ESM.xlsx]

## Sheet: Sheet1
Cell line	U3005MG		U3009MG		U3013MGa		U3013MGb		U3020MG		U3021MG		U3024MG		U3027MG		U3028MG		U3037MG		U3042MG		U3054MG		U3056MG		U3073MG		U3082MG		U3084MG		U3086MG		U3110MG		U3117MG
Drug	JQ1	TMZ	JQ1	TMZ	JQ1	TMZ	JQ1	TMZ	JQ1	TMZ	JQ1	TMZ	JQ1	TMZ	JQ1	TMZ	JQ1	TMZ	JQ1	TMZ	JQ1	TMZ	JQ1	TMZ	JQ1	TMZ	JQ1	TMZ	JQ1	TMZ	JQ1	TMZ	JQ1	TMZ	JQ1	TMZ	JQ1	TMZ
Best-fit values
logECF	2.108	2.622	2.088	2.683	2.731	2.582	2.587	2.763	2.073	2.665	2.987	2.48	2.782	2.284	2.587	2.535	2.521	2.548	2.488	2.673	2.123	2.574	3.051	2.771	1.975	2.473	2.369	2.536	2.895	2.286	0.8951	2.198	2.235	2.822	2.637	2.58	2.687	2.659
HillSlope	-1.158	-1.338	-0.8446	-1.66	-0.8723	-1.949	-0.9959	-2.044	-2.246	-2.701	-0.7688	-2.248	-1.89	-1.012	-1.448	-1.672	-0.8207	-2.177	-2.484	-3.365	-1.098	-1.667	-2.385	-3.319	-0.7218	-1.548	-1.329	-1.884	-0.6984	-1.145	-1.538	-5.331	-0.5363	-2.816	-1.116	-1.335	-1.052	-3.435
F	= 50,00	= 50,00	= 50,00	= 50,00	= 50,00	= 50,00	= 50,00	= 50,00	= 50,00	= 50,00	= 50,00	= 50,00	= 50,00	= 50,00	= 50,00	= 50,00	= 50,00	= 50,00	= 50,00	= 50,00	= 50,00	= 50,00	= 50,00	= 50,00	= 50,00	= 50,00	= 50,00	= 50,00	= 50,00	= 50,00	= 50,00	= 50,00	= 50,00	= 50,00	= 50,00	= 50,00	= 50,00	= 50,00
Bottom	74.82	= 52,00	49.96	= 45,00	= 57,00	37.22	= 80,00	47.02	89.16	= 49,00	= 69,00	20.08	= 83,00	= 43,00	62.28	18.14	= 62,00	= 47,00	69.91	= 60,00	81.03	44.08	= 75,00	= 56,00	77.38	= 31,00	57.65	8.64	7.438	= 44,00	90.41	84.98	= 60,00	= 64,00	48.05	= 50,00	= 62,00	= 51,00
Top	105.8	98.85	97.7	91.51	99.95	98.29	96.75	99.82	97.44	99.54	95.29	97.7	93.45	93.15	89.41	88.97	97.8	92.7	94.2	91.57	101.7	94.65	100.5	100.2	105.9	98.17	101.3	99.55	98.58	95.79	= 105,0	91.41	= 97,00	93.19	93.18	99.34	96.71	91.16
ECF	128.4	418.7	122.4	481.5	537.7	381.7	386.7	579.2	118.3	462.8	970.2	301.8	605.9	192.1	386	343.1	331.7	353	307.4	471.2	132.8	375.3	1124	589.8	94.42	297.2	233.7	343.5	786	193.3	7.855	157.6	171.7	663.5	433.4	379.9	486.5	456
Span	30.96	= 46,85	47.74	= 46,51	= 42,95	61.07	= 16,75	52.8	8.28	= 50,54	= 26,29	77.62	= 10,45	= 50,15	27.13	70.84	= 35,80	= 45,70	24.29	= 31,57	20.69	50.57	= 25,55	= 44,22	28.55	= 67,17	43.66	90.91	91.14	= 51,79	= 14,59	6.432	= 37,00	= 29,19	45.13	= 49,34	= 34,71	= 40,16
Std. Error
logECF	0.169	0.049	0.1853	0.04517	0.06244	0.0833	0.1661	0.1684	0.2157	0.02477	0.1439	0.03072	0.07696	0.05668	0.1254	0.1016	0.1243	0.01955	0.08437	0.03865	0.2203	0.1446	0.05305	0.03856	0.2613	0.03809	0.118	0.1017	0.7671	0.06254	0.408	0.153	0.07034	0.05576	0.2271	0.05233	0.09845	0.03522
HillSlope	0.6283	0.2265	0.4562	0.3107	0.1211	0.4249	0.3598	0.6244	2.285	0.387	0.2958	0.2584	0.5852	0.1231	0.4713	0.3837	0.1714	0.1953	1.045	0.9207	0.7626	0.5065	0.7144	0.8126	0.4711	0.2011	0.4757	0.5149	0.4429	0.1723	2.229	6.297	0.06242	1.083	0.457	0.2329	0.2568	0.8976
Bottom	4.93		8.755			8.967		18.44	1.645			4.172			4.474	11.23			2.822		4.433	11.62			5.919		6.024	15.49	60.31		1.591	1.275			12.07
Top	5.122	1.511	9.602	1.398	1.796	1.137	1.935	0.779	1.795	0.9886	2.497	0.9323	0.5905	1.99	1.265	1.563	2.958	0.6773	1.456	1.05	4.426	1.369	0.9707	1.374	8.572	1.814	3.123	2.347	8.423	2.319		0.8815		1.209	2.751	1.727	2.346	1.241
Span	9.001		17.24			9.448		18.78	2.698			4.523			5.201	11.98			3.435		8.007	12.27			13.85		8.105	16.51	67.48			1.573			13.97
95% CI (asymptotic)
logECF	1,768 to 2,449	2,523 to 2,721	1,714 to 2,461	2,592 to 2,774	2,605 to 2,856	2,414 to 2,750	2,253 to 2,922	2,423 to 3,102	1,638 to 2,507	2,615 to 2,715	2,697 to 3,277	2,418 to 2,542	2,627 to 2,937	2,169 to 2,398	2,332 to 2,841	2,331 to 2,740	2,270 to 2,771	2,508 to 2,587	2,318 to 2,658	2,595 to 2,751	1,679 to 2,567	2,283 to 2,866	2,944 to 3,157	2,693 to 2,848	1,449 to 2,502	2,396 to 2,550	2,131 to 2,607	2,331 to 2,741	1,348 to 4,442	2,160 to 2,412	0,07343 to 1,717	1,889 to 2,506	2,093 to 2,376	2,709 to 2,934	2,179 to 3,094	2,474 to 2,685	2,489 to 2,885	2,588 to 2,730
HillSlope	-2,424 to 0,1086	-1,794 to -0,8818	-1,764 to 0,07479	-2,286 to -1,034	-1,116 to -0,6284	-2,805 to -1,092	-1,721 to -0,2708	-3,302 to -0,7853	-6,852 to 2,360	-3,480 to -1,921	-1,365 to -0,1731	-2,768 to -1,727	-3,068 to -0,7110	-1,260 to -0,7639	-2,404 to -0,4921	-2,445 to -0,8983	-1,166 to -0,4755	-2,570 to -1,783	-4,590 to -0,3769	-5,221 to -1,510	-2,635 to 0,4387	-2,687 to -0,6458	-3,824 to -0,9461	-4,955 to -1,682	-1,671 to 0,2276	-1,953 to -1,143	-2,288 to -0,3703	-2,921 to -0,8460	-1,591 to 0,1947	-1,492 to -0,7980	-6,027 to 2,951	-18,02 to 7,360	-0,6619 to -0,4106	-4,998 to -0,6328	-2,037 to -0,1945	-1,804 to -0,8660	-1,569 to -0,5351	-5,242 to -1,627
Bottom	64,89 to 84,76		32,31 to 67,60			19,15 to 55,30		9,857 to 84,18	85,85 to 92,48			11,67 to 28,49			53,21 to 71,35	-4,487 to 40,76			64,22 to 75,60		72,10 to 89,96	20,67 to 67,49			65,46 to 89,31		45,51 to 69,79	-22,58 to 39,86	-114,2 to 129,1		87,21 to 93,62	82,41 to 87,55			23,71 to 72,38
Top	95,47 to 116,1	95,81 to 101,9	78,35 to 117,1	88,70 to 94,33	96,33 to 103,6	96,00 to 100,6	92,85 to 100,7	98,25 to 101,4	93,82 to 101,1	97,55 to 101,5	90,26 to 100,3	95,82 to 99,58	92,26 to 94,64	89,15 to 97,16	86,84 to 91,97	85,82 to 92,12	91,84 to 103,8	91,33 to 94,06	91,27 to 97,14	89,45 to 93,69	92,80 to 110,6	91,90 to 97,41	98,59 to 102,5	97,46 to 103,0	88,66 to 123,2	94,52 to 101,8	95,02 to 107,6	94,82 to 104,3	81,59 to 115,6	91,12 to 100,5		89,64 to 93,19		90,75 to 95,63	87,64 to 98,73	95,87 to 102,8	91,98 to 101,4	88,65 to 93,66
ECF	58,59 to 281,3	333,6 to 525,6	51,81 to 289,2	390,5 to 593,7	402,5 to 718,3	259,3 to 561,8	178,9 to 836,0	265,1 to 1265	43,48 to 321,7	412,6 to 519,1	497,8 to 1891	261,7 to 348,0	424,0 to 865,7	147,7 to 249,9	214,9 to 693,4	214,1 to 549,7	186,4 to 590,3	322,4 to 386,6	207,8 to 454,8	393,8 to 563,7	47,77 to 369,0	191,8 to 734,3	878,6 to 1437	493,2 to 705,3	28,09 to 317,4	249,1 to 354,6	135,2 to 404,1	214,3 to 550,6	22,30 to 27699	144,6 to 258,3	1,184 to 52,10	77,47 to 320,6	123,9 to 237,9	512,2 to 859,4	151,1 to 1243	298,1 to 484,3	308,2 to 768,0	387,3 to 537,0
Span	12,82 to 49,10		13,00 to 82,48			42,03 to 80,11		14,95 to 90,66	2,842 to 13,72			68,50 to 86,74			16,58 to 37,68	46,70 to 94,97			17,37 to 31,22		4,548 to 36,82	25,84 to 75,31			0,6327 to 56,46		27,33 to 60,00	57,64 to 124,2	-44,94 to 227,2			3,261 to 9,602			16,97 to 73,29
Goodness of Fit
Degrees of Freedom	44	45	44	45	45	44	44	44	44	45	45	44	45	45	36	44	45	45	44	44	44	44	45	45	44	45	44	44	43	45	45	44	46	44	44	45	45	45
R squared	0.7028	0.8159	0.8149	0.7821	0.8858	0.9309	0.5435	0.9218	0.3086	0.8919	0.5101	0.9752	0.634	0.9127	0.8738	0.9244	0.7908	0.954	0.7275	0.7353	0.6109	0.8801	0.5632	0.6646	0.8183	0.9004	0.8239	0.89	0.8581	0.8687	0.05106	0.3297	0.7078	0.4697	0.8329	0.8034	0.6993	0.7617
Sum of Squares	2063	1483	1826	1771	637.8	1067	858.2	556.6	1250	1249	1118	785.7	313.8	926	432.5	1591	1020	475.2	1646	1508	1314	1246	1200	2763	505.9	2303	2212	4256	2375	1724	2505	798.2	1039	1990	1511	1859	1735	2166
Sy.x	6.847	5.741	6.443	6.274	3.765	4.924	4.416	3.557	5.33	5.269	4.984	4.226	2.641	4.536	3.466	6.013	4.761	3.25	6.116	5.854	5.464	5.321	5.164	7.836	3.391	7.153	7.09	9.835	7.432	6.189	7.46	4.259	4.752	6.724	5.86	6.427	6.21	6.937
Constraints
F	F = 50	F = 50	F = 50	F = 50	F = 50	F = 50	F = 50	F = 50	F = 50	F = 50	F = 50	F = 50	F = 50	F = 50	F = 50	F = 50	F = 50	F = 50	F = 50	F = 50	F = 50	F = 50	F = 50	F = 50	F = 50	F = 50	F = 50	F = 50	F = 50	F = 50	F = 50	F = 50	F = 50	F = 50	F = 50	F = 50	F = 50	F = 50
		Bottom = 52		Bottom = 45	Bottom = 57		Bottom = 80			Bottom = 49	Bottom = 69		Bottom = 83	Bottom = 43			Bottom = 62	Bottom = 47		Bottom = 60			Bottom = 75	Bottom = 56		Bottom = 31				Bottom = 44	Top = 105		Bottom = 60	Bottom = 64		Bottom = 50	Bottom = 62	Bottom = 51
Number of points																																	Top = 97
# of X values	48	48	48	48	48	48	48	48	48	48	48	48	48	48	48	48	48	48	48	48	48	48	48	48	48	48	48	48	48	48	48	48	96	48	48	48	48	48
# Y values analyzed	48	48	48	48	48	48	47	48	48	48	48	48	48	48	40	48	48	48	48	47	48	48	48	48	48	48	48	48	47	48	48	48	48	47	48	48	48	48
