# Supplementary material for: BET and Aurora Kinase A inhibitors synergize against MYCN-positive human glioblastoma cells
Source: Cell Death Dis. 2019 Nov 21;10(12):881. doi: 10.1038/s41419-019-2120-1 (PMC6872649; doi:10.1038/s41419-019-2120-1)
Supplement: Supplementary file 5 — Table S2 [file 41419_2019_2120_MOESM5_ESM.xlsx]

## Sheet: Top 50 features UP IN SENSITIVE
		10											JQ1 sensitive					JQ1 resistant
	NAME	DESCRIPTION	U3005	U3009	U3019	U3028	U3056	U3020	U3024	U3054	U3084	U3110	U3005MG	U3009MG	U3019MG	U3028MG	U3056MG	U3020MG	U3024MG	U3054MG	U3084MG	U3110MG
UP IN SENSITIVE	ADAMTS3	na	9.89086	10.641	8.22771	6.77355	10.1892	6.11018	5.67509	5.39333	6.74819	6.48399	1.15428	1.53443	0.311384	-0.425591	1.30546	-0.761787	-0.982296	-1.12509	-0.438444	-0.572339
	LGR5	na	10.282	7.89854	7.4186	6.13127	8.43825	4.96534	5.66002	5.29274	7.68998	5.9236	1.98508	0.556505	0.26885	-0.502723	0.879983	-1.20153	-0.785171	-1.0053	0.431504	-0.627195
	CITED1	na	11.2308	10.5619	10.0336	9.32327	9.60851	7.04065	7.60092	7.4009	8.13009	7.44434	1.59649	1.1503	0.797899	0.324047	0.514318	-1.19863	-0.824883	-0.958312	-0.471894	-0.929338
	HAPLN1	na	10.9504	12.29	10.9339	5.99986	11.1707	8.41816	5.98292	5.73885	9.78593	5.28577	0.851367	1.34837	0.845245	-0.985318	0.933104	-0.0881074	-0.991603	-1.08216	0.419348	-1.25025
	GPR19	na	10.2652	11.1378	10.1332	8.8879	10.1788	6.4017	7.162	7.74871	10.2091	7.08805	0.796733	1.31406	0.718484	-0.0197689	0.745512	-1.49368	-1.04295	-0.695121	0.76351	-1.08679
	CNTFR	na	10.5602	11.6921	10.2781	11.1189	9.86156	7.88622	7.62289	7.38414	10.3326	7.89784	0.684016	1.38994	0.508058	1.0325	0.248292	-0.983687	-1.14792	-1.29682	0.54206	-0.976437
	DCX	na	9.28413	9.20845	11.3233	10.6929	9.49879	7.93214	6.33499	6.40578	9.97061	8.13491	0.242579	0.197307	1.4624	1.08526	0.370983	-0.566155	-1.52154	-1.47919	0.653215	-0.444859
	SLIT1	na	10.6374	10.597	8.29393	8.09521	11.3847	7.98176	7.03932	7.63996	8.70777	7.29316	1.21232	1.18615	-0.306644	-0.435451	1.6967	-0.508984	-1.11984	-0.73053	-0.0384095	-0.955314
	POLE2	na	9.12154	7.29118	6.91622	7.20955	8.92349	5.73675	6.23789	6.85728	7.39619	4.96242	1.60355	0.176183	-0.11622	0.112528	1.4491	-1.036	-0.645195	-0.162181	0.258076	-1.63984
	ASCL1	na	10.0993	9.28633	10.3053	9.9767	11.415	7.04489	6.61501	5.87416	11.1662	8.44764	0.553285	0.135343	0.659192	0.490255	1.22967	-1.01694	-1.23794	-1.6188	1.10176	-0.295816
	CCND2	na	12.4507	13.0658	9.15498	11.2938	13.2135	9.17225	8.02146	6.6008	12.657	9.64418	0.826982	1.09147	-0.590141	0.329514	1.15496	-0.582716	-1.07754	-1.6884	0.915658	-0.379792
	MPPED2	na	10.3459	10.3925	5.56103	7.86366	7.63232	6.62719	5.22591	5.72462	8.80796	5.5182	1.51062	1.53427	-0.918205	0.250619	0.133188	-0.37702	-1.08831	-0.835166	0.729952	-0.939946
	GNG4	na	9.2549	10.7385	9.99975	8.57166	10.3574	6.56479	8.1364	7.15862	9.65472	7.48403	0.323039	1.35857	0.842923	-0.153843	1.09254	-1.55459	-0.457646	-1.14011	0.602103	-0.912986
	C1orf61	na	9.49915	10.7621	8.44949	10.6555	11.6886	8.35338	6.29962	5.24429	11.4672	7.41336	0.233206	0.804106	-0.241287	0.755927	1.22292	-0.284735	-1.21313	-1.69018	1.12284	-0.709663
	GPR126	na	7.5942	7.89601	7.09184	5.70059	8.99762	5.83229	7.52031	5.83045	5.69295	5.11884	0.686371	0.925389	0.288529	-0.813264	1.7978	-0.708964	0.627855	-0.710422	-0.819313	-1.27398
	CENPV	na	10.3045	5.98323	9.13832	6.10903	9.55289	5.88136	5.70253	5.60274	7.42101	7.5468	1.68516	-0.758265	1.02576	-0.687134	1.26018	-0.815867	-0.916986	-0.973415	0.0547183	0.125846
	OLIG2	na	10.5522	10.1844	8.60139	8.25483	10.0859	7.68884	7.39897	7.48037	8.59388	7.31052	1.56233	1.2657	-0.0110863	-0.290599	1.18624	-0.747091	-0.980883	-0.915232	-0.0171474	-1.05223
	GPR12	na	7.60771	8.23143	8.19555	6.88096	7.44315	6.38576	5.41889	5.58076	7.53582	6.25853	0.64556	1.26137	1.22595	-0.071971	0.48309	-0.560892	-1.5155	-1.35568	0.574583	-0.68651
	PRIM1	na	9.59455	9.37231	9.04362	9.00081	9.07916	6.6299	7.47393	8.37582	8.19118	6.87902	1.17064	0.959211	0.646521	0.60579	0.680331	-1.64974	-0.846788	0.0112182	-0.164441	-1.41274
	C3AR1	na	9.98103	9.52163	6.93693	7.29794	6.08737	5.88543	7.18083	6.61071	5.76566	6.80796	1.9227	1.60423	-0.187603	0.0626639	-0.776561	-0.916553	-0.0185228	-0.413757	-0.999582	-0.277013
	TMEM71	na	7.97212	8.39622	6.16201	6.80365	5.75596	6.0686	7.38209	4.96413	5.57947	4.76198	1.29232	1.63756	-0.18122	0.341111	-0.511773	-0.257261	0.812	-1.15637	-0.655442	-1.32093
	CDC6	na	9.66618	10.4998	9.94146	8.80142	9.15918	6.22281	8.20127	9.2325	8.59672	7.18422	0.711936	1.3601	0.925983	0.0395479	0.317723	-1.96543	-0.427088	0.374736	-0.119615	-1.21789
	SCG3	na	7.25345	6.6855	6.76264	5.47012	8.3726	5.42655	4.0879	4.00753	8.51414	4.53588	0.687465	0.345516	0.391959	-0.386243	1.36129	-0.412473	-1.21845	-1.26684	1.44651	-0.94873
	MCM10	na	9.59106	9.44562	8.22333	7.49603	8.84847	6.3539	7.14154	7.93639	7.93363	6.58402	1.47382	1.34276	0.241418	-0.413917	0.804702	-1.44303	-0.733332	-0.0171244	-0.0196113	-1.23568
	MAGEE2	na	6.04561	6.50633	6.50995	6.88839	5.83441	4.99148	4.5327	5.51206	5.14128	6.04555	0.325698	0.938572	0.943385	1.44681	0.0447467	-1.07658	-1.68687	-0.384062	-0.877309	0.325609
	ZDHHC22	na	8.18837	7.39358	6.98477	6.88557	8.11118	6.50667	5.90843	5.57082	7.33915	5.73101	1.4223	0.570054	0.131688	0.025326	1.33953	-0.38097	-1.02246	-1.38447	0.51169	-1.2127
	NLGN3	na	10.7072	11.1938	10.882	9.68496	11.3044	7.7994	8.36106	8.21318	11.0633	9.11082	0.639346	0.994817	0.767055	-0.10743	1.07563	-1.48487	-1.07457	-1.18259	0.899462	-0.526853
	PTEN	na	9.60777	10.2886	11.6022	6.73516	10.3941	5.93966	6.31077	6.2776	10.1494	10.2465	0.393928	0.708473	1.31542	-0.933323	0.75725	-1.30087	-1.12941	-1.14473	0.644199	0.689058
	SYT4	na	7.53116	6.08164	11.1491	6.30864	7.49075	6.14614	5.72652	6.01444	6.84829	6.23642	0.361744	-0.545675	2.6266	-0.403569	0.336448	-0.505298	-0.767984	-0.587742	-0.0657426	-0.448781
	ST3GAL6	na	9.32961	10.0172	8.49816	6.84319	9.37664	6.65842	6.85925	8.99171	7.82109	6.27555	0.936314	1.44623	0.319696	-0.907656	0.971187	-1.04469	-0.895748	0.685723	-0.182434	-1.32863
	RASGRP1	na	7.20013	5.82363	8.57206	8.48409	9.59585	7.12375	5.60329	5.21789	8.76956	6.01146	-0.0259012	-0.916283	0.861531	0.804622	1.52376	-0.0753099	-1.05881	-1.3081	0.989278	-0.794788
	OIP5	na	9.37336	9.18454	8.35562	8.8718	9.25923	6.28954	7.34134	7.51968	8.66374	7.63857	1.1054	0.919644	0.104156	0.611975	0.993122	-1.92842	-0.893673	-0.71822	0.407283	-0.60126
	GLRA2	na	4.35663	10.7938	5.55404	7.63689	4.98025	5.79884	4.58773	4.25042	5.69204	4.74193	-0.740138	2.47334	-0.14238	0.897392	-0.428821	-0.0201762	-0.624773	-0.793161	-0.0734886	-0.547791
	RAB39	na	7.83793	8.44498	8.04446	7.38741	7.71724	6.04453	6.45174	5.86309	7.55064	6.94736	0.698901	1.39557	0.935912	0.181872	0.560392	-1.35926	-0.89194	-1.56748	0.369189	-0.323149
	RAD51	na	9.07667	9.46862	6.82208	6.96065	8.54862	6.07478	6.83571	7.08972	7.72111	6.37001	1.35818	1.69512	-0.580037	-0.460913	0.904226	-1.22247	-0.568317	-0.349954	0.192837	-0.968673
	RNASE1	na	6.05216	10.1472	7.12913	7.84128	6.17057	6.12961	6.1407	6.37096	6.10105	6.04375	-0.579878	2.54268	0.241323	0.784349	-0.489594	-0.520822	-0.512367	-0.336793	-0.542603	-0.586296
	FAM111B	na	9.49211	10.2607	9.58342	8.64958	9.78253	6.49264	8.31264	8.81376	9.28229	6.96936	0.597984	1.22911	0.672965	-0.0938776	0.836469	-1.86509	-0.370562	0.0409411	0.425685	-1.47362
	GRIK3	na	9.86543	10.634	9.10468	9.16027	10.9677	8.13442	6.5083	7.52792	11.3259	7.75605	0.47655	0.954091	0.00386473	0.0384044	1.16142	-0.598998	-1.60937	-0.975836	1.38397	-0.834095
	WDR76	na	9.70633	10.1425	9.28599	9.01222	9.72204	6.69331	7.45892	9.21958	8.98406	7.6993	0.811565	1.19893	0.438297	0.195178	0.825523	-1.86407	-1.18419	0.37932	0.170175	-0.970729
	MOBKL2B	na	10.1455	8.43521	8.67837	9.47343	10.6472	6.56835	8.26835	6.99817	10.5999	7.13624	0.967423	-0.173327	-0.0111448	0.519141	1.30204	-1.41848	-0.284617	-1.1318	1.27046	-1.0397
	RAPGEF4	na	7.497	7.27579	6.02957	6.05971	8.20785	5.29336	5.20345	5.18156	8.05204	5.48859	0.882487	0.699721	-0.329926	-0.305026	1.4698	-0.938192	-1.01248	-1.03056	1.34107	-0.776888
	C11orf82	na	9.90642	10.4085	7.85443	8.39379	9.53594	6.91522	7.91292	8.25812	8.63683	6.93424	1.21403	1.64002	-0.527099	-0.0694512	0.899681	-1.32403	-0.477473	-0.184568	0.136776	-1.30789
	CHRNA5	na	9.68905	10.1507	8.9	8.01922	9.28962	5.5533	8.24742	8.27292	9.15213	7.41348	0.928426	1.27962	0.328089	-0.342042	0.624522	-2.21819	-0.168422	-0.149015	0.519918	-0.802905
	KCND2	na	6.68229	10.9129	6.72841	5.60314	8.31899	5.67916	4.8883	5.09569	8.98752	5.38788	-0.0738336	2.06352	-0.0505329	-0.619024	0.75304	-0.58062	-0.980165	-0.875391	1.09078	-0.727778
	CCNE2	na	8.99693	9.19369	9.41911	9.11422	9.34116	7.15227	7.02327	8.48694	8.99839	7.05332	0.519245	0.716106	0.941627	0.636592	0.863646	-1.32629	-1.45536	0.00901451	0.520707	-1.42529
	FANCI	na	10.2288	10.0772	9.31629	8.94973	9.88963	6.64374	7.92933	9.01568	9.50898	7.70671	1.12119	0.990657	0.335506	0.0199038	0.829149	-1.96553	-0.858652	0.0766897	0.501412	-1.05032
	ELAVL4	na	7.49515	8.95351	5.03756	5.85648	5.64621	5.17621	4.58331	4.43248	7.67193	4.84555	0.99167	1.93981	-0.606116	-0.0737021	-0.210401	-0.515969	-0.901441	-0.999498	1.1066	-0.73095
	GAD1	na	10.1285	7.5101	7.8939	8.50329	11.4151	7.19561	7.35514	6.79434	9.62833	7.31292	1.15036	-0.566166	-0.314554	0.0849433	1.99385	-0.772335	-0.667752	-1.03539	0.822483	-0.695432
	OCM2	na	5.60595	6.14461	6.22476	5.68267	6.28343	6.08521	4.87625	5.13384	4.16786	4.98133	0.123471	0.884845	0.998127	0.231916	1.08105	0.800881	-0.907914	-0.543821	-1.90918	-0.759382
	KIAA0101	na	10.7167	10.6765	9.88475	8.80112	10.3363	6.8994	7.79575	9.62923	10.2383	7.95082	1.05472	1.02498	0.438449	-0.364287	0.772917	-1.77305	-1.10905	0.249162	0.700335	-0.994178
UP IN RESISTANT	PI15	na	5.58136	5.14044	6.07574	5.30038	8.05324	12.2722	11.7474	8.97596	9.68384	11.3272	-1.01312	-1.17072	-0.83641	-1.11355	-0.129585	1.37842	1.19084	0.200229	0.453248	1.04066
	ACTG2	na	6.49065	5.87669	6.70537	5.76367	5.4936	8.09969	11.7024	11.0983	11.6634	7.78518	-0.629591	-0.874667	-0.543882	-0.919783	-1.02759	0.0126935	1.4508	1.20964	1.43523	-0.112852
	SEMA3C	na	6.13395	5.08877	6.74869	6.50495	4.97195	10.462	8.55825	8.5141	9.36652	9.80294	-0.748976	-1.27745	-0.438147	-0.561389	-1.33652	1.43945	0.476829	0.454506	0.885515	1.10618
	C21orf91	na	4.64618	5.04842	5.12751	4.87501	5.00879	8.84411	8.99431	7.08711	7.41848	6.68285	-1.03482	-0.793814	-0.746426	-0.897718	-0.817559	1.48045	1.57044	0.427708	0.626253	0.185489
	CALCRL	na	6.68653	6.35136	5.07168	6.39414	7.12449	11.3024	11.8683	6.95523	8.91059	11.6468	-0.614208	-0.747486	-1.25634	-0.730474	-0.440057	1.22125	1.4463	-0.507362	0.270173	1.3582
	SLIT2	na	5.44091	5.02836	5.52869	5.70042	5.73507	9.58675	9.38024	7.03224	7.98581	8.63059	-0.890528	-1.12543	-0.840545	-0.742762	-0.723033	1.47008	1.3525	0.0155632	0.558515	0.925651
	GULP1	na	4.74029	4.0303	5.27356	4.70574	6.5164	7.45399	8.30689	10.2849	6.45654	6.70309	-0.899116	-1.27311	-0.61821	-0.917317	0.0364715	0.530358	0.979632	2.02154	0.00493691	0.134811
	THBS1	na	8.09605	7.41129	9.11938	9.19444	6.44532	13.1851	11.8606	12.0047	12.3032	12.8105	-0.871483	-1.14943	-0.456109	-0.425641	-1.54153	1.19418	0.656581	0.715068	0.836235	1.04213
	ABI3BP	na	5.70177	5.6969	6.51029	7.31461	6.01375	11.1158	9.60101	10.058	7.793	9.41539	-1.1146	-1.11704	-0.708714	-0.304943	-0.957981	1.6033	0.84285	1.07225	-0.0647843	0.749666
	COL21A1	na	5.78463	5.35244	5.79573	6.0501	5.47482	10.1782	9.30005	7.33706	6.63581	9.95181	-0.733269	-0.959405	-0.727461	-0.594368	-0.895368	1.56556	1.1061	0.0790065	-0.287908	1.44712
	DAB2	na	4.69246	4.85847	5.57544	5.8901	4.59812	4.90391	9.64448	9.7911	7.65254	9.95117	-0.906211	-0.8333	-0.518405	-0.380208	-0.947643	-0.81334	1.26872	1.33311	0.393859	1.40342
	LOX	na	5.63763	5.51659	6.06929	8.60952	8.48624	11.2009	10.2124	11.2258	7.89363	11.9604	-1.25796	-1.30798	-1.07955	-0.0296431	-0.0805955	1.04142	0.632826	1.0517	-0.325529	1.35531
	PDGFD	na	5.14939	4.91554	4.93435	6.67765	5.13228	10.2014	7.84392	5.82012	8.49775	7.71848	-0.846509	-0.975078	-0.964734	-0.00628645	-0.855913	1.93102	0.634913	-0.477748	0.994384	0.565947
	ME1	na	4.47623	4.56918	5.08652	4.41922	4.51285	9.28491	10.6679	4.64391	6.03834	9.63912	-0.741632	-0.70452	-0.497977	-0.764392	-0.72701	1.17821	1.73035	-0.674685	-0.117966	1.31962
	GCNT1	na	5.83015	5.8957	7.13098	6.71924	5.72158	9.66745	10.3846	8.26773	8.25108	9.99182	-1.09273	-1.05611	-0.365969	-0.596001	-1.15339	1.05113	1.45178	0.269117	0.259818	1.23235
	LUM	na	3.73145	3.94282	3.9778	3.96748	3.66998	7.04927	5.68515	5.81738	5.39203	4.56845	-0.915873	-0.731274	-0.700733	-0.709743	-0.969553	1.98162	0.790322	0.905801	0.534333	-0.184904
	NEXN	na	5.14361	5.19446	4.73991	5.15147	6.12687	7.00506	8.89672	6.40576	7.90601	8.53418	-0.900765	-0.867249	-1.16681	-0.895586	-0.252763	0.325994	1.57266	-0.0689661	0.91975	1.33373
	C9orf95	na	3.4221	3.99871	3.41321	3.69892	3.92127	5.25145	7.15714	4.61553	5.23226	4.65509	-0.975112	-0.470606	-0.982889	-0.732908	-0.538358	0.625489	2.29289	0.0690878	0.6087	0.103704
	EDIL3	na	4.8086	4.93132	6.17584	8.00982	4.73311	12.5389	12.3379	4.78483	10.1357	9.66062	-0.947954	-0.909216	-0.516366	0.0625516	-0.971784	1.49222	1.42877	-0.955458	0.733594	0.583645
	FLRT2	na	4.96768	6.18069	5.90632	5.48982	4.96583	8.57237	6.63655	10.0625	7.23419	7.30814	-1.08445	-0.339038	-0.507637	-0.763586	-1.08558	1.13068	-0.0589048	2.04637	0.308352	0.353795
	ALPK2	na	6.0006	5.39525	6.10574	6.61482	5.25731	10.0042	10.2263	5.27203	8.51891	10.6178	-0.635194	-0.909707	-0.587513	-0.356657	-0.97226	1.18038	1.28109	-0.965583	0.506817	1.45863
	LAYN	na	5.67588	6.86694	6.46342	5.72861	5.79429	9.99866	9.75448	7.5331	7.10437	9.52667	-1.03253	-0.337238	-0.5728	-1.00175	-0.963412	1.49093	1.34839	0.0516415	-0.198636	1.21541
	CP	na	4.50271	4.56417	4.95881	4.60654	4.44878	8.7021	5.7497	5.74944	5.65336	9.15154	-0.756142	-0.720556	-0.492073	-0.69603	-0.787364	1.67519	-0.0341668	-0.0343196	-0.0899486	1.93541
	MIR31	na	4.65162	4.27778	5.19339	5.66323	4.43535	8.01717	8.21889	5.58374	5.57438	7.23152	-0.854833	-1.114	-0.479256	-0.153539	-1.00476	1.47832	1.61817	-0.208643	-0.215134	0.933674
	SLC2A12	na	6.58894	6.1608	5.89952	7.01291	8.02975	10.9494	11.6855	7.33327	7.99434	10.0661	-0.775973	-0.985831	-1.1139	-0.568165	-0.0697522	1.36134	1.72215	-0.411136	-0.087113	0.928383
	AHNAK2	na	7.79482	5.83151	7.08583	7.48776	6.86802	11.9507	10.5921	8.33482	8.28811	10.8197	-0.360077	-1.35504	-0.719376	-0.515691	-0.829761	1.74605	1.05752	-0.0864173	-0.110086	1.17288
	LIPH	na	4.52224	4.51184	5.3917	6.09471	4.65391	8.09617	7.92505	6.12804	6.51461	7.20391	-1.17512	-1.18284	-0.529267	-0.0070591	-1.07731	1.47965	1.35254	0.0176966	0.304842	0.816865
	PPFIA2	na	5.64231	5.18414	5.26576	5.71844	5.24287	8.52646	7.72476	5.1507	7.35534	9.31241	-0.55334	-0.844747	-0.792836	-0.504923	-0.807391	1.28103	0.771132	-0.866015	0.536177	1.78091
	MFAP5	na	5.88724	5.51639	5.99391	5.90675	5.60028	9.16861	8.24128	6.45719	7.04152	9.40418	-0.696319	-0.945935	-0.62452	-0.683186	-0.889472	1.51237	0.888183	-0.312681	0.0806278	1.67093
	FERMT1	na	5.87464	5.55556	6.62774	5.99791	5.38842	9.51823	9.78824	7.44041	6.50231	7.8022	-0.746931	-0.949778	-0.268166	-0.66856	-1.05603	1.56939	1.74104	0.248471	-0.347904	0.478466
	SLC46A3	na	4.83637	4.79204	5.87978	5.49347	4.91902	8.31052	7.48334	5.32296	7.57001	7.42366	-1.01468	-1.04759	-0.240044	-0.526843	-0.953318	1.56454	0.95044	-0.653431	1.01479	0.906135
	AK5	na	5.50008	5.27561	5.7385	6.40915	6.1393	8.01456	9.17509	7.75142	6.57155	8.81753	-1.02685	-1.187	-0.856739	-0.378236	-0.570771	0.767195	1.59522	0.579452	-0.262369	1.3401
	FZD6	na	4.97403	4.80572	5.47752	7.73909	8.39239	8.57922	10.7142	9.86783	8.30273	7.88892	-1.34674	-1.43068	-1.09562	0.0323815	0.358229	0.451413	1.51626	1.09413	0.313509	0.107115
	NT5DC1	na	4.20584	4.19469	4.74801	4.79341	4.76741	6.21394	7.65901	5.96139	5.75402	5.74051	-1.11476	-1.12514	-0.610254	-0.568006	-0.592204	0.753837	2.09852	0.518838	0.325868	0.313299
	KITLG	na	4.49362	5.80585	5.38179	6.66077	6.82215	9.01579	10.3085	5.39757	7.96733	8.31208	-1.3659	-0.655466	-0.885048	-0.192617	-0.105245	1.08238	1.78226	-0.876508	0.51475	0.701398
	GALNT5	na	7.04903	5.54394	5.91962	7.41977	5.68703	10.1109	10.9372	8.13325	7.6769	6.74482	-0.2616	-1.09365	-0.885968	-0.0566491	-1.01455	1.43106	1.88785	0.337783	0.0855014	-0.429779
	CXCL14	na	7.7138	9.47824	7.27438	10.6253	8.97087	12.382	13.1333	10.0331	12.2036	12.9536	-1.29175	-0.46685	-1.49718	0.0694144	-0.704052	0.890714	1.24195	-0.207461	0.807281	1.15794
	AHR	na	9.98536	4.9383	5.35945	8.58607	8.53173	11.9468	12.4094	10.927	8.78215	10.617	0.307791	-1.69138	-1.52456	-0.246478	-0.267999	1.08471	1.26796	0.680781	-0.168806	0.557976
	MARCH2	na	5.72509	5.65757	7.53523	6.6385	5.8547	9.9391	10.2843	6.06172	8.67238	7.92576	-0.979095	-1.01788	0.0607776	-0.45437	-0.904638	1.44172	1.64004	-0.785709	0.714031	0.285124
	PALMD	na	5.32283	5.56681	5.45406	5.06571	5.38524	10.1418	7.85598	6.91898	6.05926	6.29411	-0.691903	-0.53612	-0.60811	-0.856067	-0.65205	2.38498	0.925487	0.327223	-0.221695	-0.071745
	PRSS35	na	5.96947	5.6014	6.39434	5.69265	5.42849	9.80932	8.17141	5.43915	7.90758	8.19591	-0.579157	-0.818276	-0.303144	-0.758995	-0.930607	1.91538	0.851321	-0.923679	0.679924	0.867233
	ENPP1	na	5.2891	4.63183	6.61918	6.41086	6.71928	7.57388	9.78221	7.4372	7.45455	8.00348	-1.18528	-1.64273	-0.259583	-0.40457	-0.189914	0.404863	1.9418	0.309741	0.321811	0.703855
	PGCP	na	8.44966	5.93131	7.20595	7.68335	6.72588	10.6353	9.87727	10.0237	8.42429	9.76636	-0.0143329	-1.60816	-0.801459	-0.499319	-1.10529	1.36893	0.889183	0.981834	-0.0303841	0.818994
	POSTN	na	11.18	6.04936	6.70852	9.69592	5.4692	12.3887	12.4661	9.68033	10.7386	11.3509	0.617919	-1.35461	-1.10119	0.0473492	-1.57765	1.0826	1.11238	0.0413563	0.448215	0.683627
	FBXO32	na	6.61762	5.67225	6.60225	8.34161	8.16084	9.44577	10.6063	7.18086	9.19257	11.0413	-0.9322	-1.46038	-0.94079	0.0309948	-0.0700028	0.647892	1.29626	-0.61752	0.506426	1.53932
	POPDC3	na	4.5628	4.35148	5.16769	6.32298	4.85427	5.35752	10.8434	5.11807	7.41159	9.15737	-0.806071	-0.9033	-0.527756	0.00380298	-0.671963	-0.440414	2.08368	-0.550589	0.504681	1.30793
	EDN1	na	5.91293	5.5723	5.95578	6.07641	5.85877	8.18537	9.91591	5.53439	7.65673	8.09669	-0.646349	-0.874839	-0.617608	-0.536695	-0.682679	0.877931	2.03872	-0.900265	0.523336	0.818445
	EPHA5	na	5.6821	6.26232	5.52136	6.04126	5.48189	7.72068	9.99832	5.83977	6.98332	8.31792	-0.743107	-0.352133	-0.851417	-0.501089	-0.878018	0.63057	2.16533	-0.636865	0.133711	1.03301
	C1S	na	5.96574	6.49899	7.15894	8.31917	6.20497	9.99767	8.05855	8.4948	8.92869	10.2663	-1.33567	-0.98371	-0.548119	0.21767	-1.17777	1.32553	0.0456479	0.333587	0.619972	1.50286
	EFEMP1	na	8.40142	7.13307	10.3904	9.1428	9.74302	12.3743	11.8418	12.5662	11.8003	11.3001	-1.13131	-1.82518	-0.0431726	-0.725712	-0.397349	1.04214	0.750857	1.14712	0.72811	0.454496

## Sheet: Top 50 features DN IN SENSITIVE
	10											JQ1 sensitive					JQ1 resistant
NAME	DESCRIPTION	U3005	U3009	U3019	U3028	U3056	U3020	U3024	U3054	U3084	U3110	U3005	U3009	U3019	U3028	U3056	U3020	U3024	U3054	U3084	U3110
PI15	na	5.58136	5.14044	6.07574	5.30038	8.05324	12.2722	11.7474	8.97596	9.68384	11.3272	-1.01312	-1.17072	-0.83641	-1.11355	-0.129585	1.37842	1.19084	0.200229	0.453248	1.04066
ACTG2	na	6.49065	5.87669	6.70537	5.76367	5.4936	8.09969	11.7024	11.0983	11.6634	7.78518	-0.629591	-0.874667	-0.543882	-0.919783	-1.02759	0.0126935	1.4508	1.20964	1.43523	-0.112852
SEMA3C	na	6.13395	5.08877	6.74869	6.50495	4.97195	10.462	8.55825	8.5141	9.36652	9.80294	-0.748976	-1.27745	-0.438147	-0.561389	-1.33652	1.43945	0.476829	0.454506	0.885515	1.10618
C21orf91	na	4.64618	5.04842	5.12751	4.87501	5.00879	8.84411	8.99431	7.08711	7.41848	6.68285	-1.03482	-0.793814	-0.746426	-0.897718	-0.817559	1.48045	1.57044	0.427708	0.626253	0.185489
CALCRL	na	6.68653	6.35136	5.07168	6.39414	7.12449	11.3024	11.8683	6.95523	8.91059	11.6468	-0.614208	-0.747486	-1.25634	-0.730474	-0.440057	1.22125	1.4463	-0.507362	0.270173	1.3582
SLIT2	na	5.44091	5.02836	5.52869	5.70042	5.73507	9.58675	9.38024	7.03224	7.98581	8.63059	-0.890528	-1.12543	-0.840545	-0.742762	-0.723033	1.47008	1.3525	0.0155632	0.558515	0.925651
GULP1	na	4.74029	4.0303	5.27356	4.70574	6.5164	7.45399	8.30689	10.2849	6.45654	6.70309	-0.899116	-1.27311	-0.61821	-0.917317	0.0364715	0.530358	0.979632	2.02154	0.00493691	0.134811
THBS1	na	8.09605	7.41129	9.11938	9.19444	6.44532	13.1851	11.8606	12.0047	12.3032	12.8105	-0.871483	-1.14943	-0.456109	-0.425641	-1.54153	1.19418	0.656581	0.715068	0.836235	1.04213
ABI3BP	na	5.70177	5.6969	6.51029	7.31461	6.01375	11.1158	9.60101	10.058	7.793	9.41539	-1.1146	-1.11704	-0.708714	-0.304943	-0.957981	1.6033	0.84285	1.07225	-0.0647843	0.749666
COL21A1	na	5.78463	5.35244	5.79573	6.0501	5.47482	10.1782	9.30005	7.33706	6.63581	9.95181	-0.733269	-0.959405	-0.727461	-0.594368	-0.895368	1.56556	1.1061	0.0790065	-0.287908	1.44712
DAB2	na	4.69246	4.85847	5.57544	5.8901	4.59812	4.90391	9.64448	9.7911	7.65254	9.95117	-0.906211	-0.8333	-0.518405	-0.380208	-0.947643	-0.81334	1.26872	1.33311	0.393859	1.40342
LOX	na	5.63763	5.51659	6.06929	8.60952	8.48624	11.2009	10.2124	11.2258	7.89363	11.9604	-1.25796	-1.30798	-1.07955	-0.0296431	-0.0805955	1.04142	0.632826	1.0517	-0.325529	1.35531
PDGFD	na	5.14939	4.91554	4.93435	6.67765	5.13228	10.2014	7.84392	5.82012	8.49775	7.71848	-0.846509	-0.975078	-0.964734	-0.00628645	-0.855913	1.93102	0.634913	-0.477748	0.994384	0.565947
ME1	na	4.47623	4.56918	5.08652	4.41922	4.51285	9.28491	10.6679	4.64391	6.03834	9.63912	-0.741632	-0.70452	-0.497977	-0.764392	-0.72701	1.17821	1.73035	-0.674685	-0.117966	1.31962
GCNT1	na	5.83015	5.8957	7.13098	6.71924	5.72158	9.66745	10.3846	8.26773	8.25108	9.99182	-1.09273	-1.05611	-0.365969	-0.596001	-1.15339	1.05113	1.45178	0.269117	0.259818	1.23235
LUM	na	3.73145	3.94282	3.9778	3.96748	3.66998	7.04927	5.68515	5.81738	5.39203	4.56845	-0.915873	-0.731274	-0.700733	-0.709743	-0.969553	1.98162	0.790322	0.905801	0.534333	-0.184904
NEXN	na	5.14361	5.19446	4.73991	5.15147	6.12687	7.00506	8.89672	6.40576	7.90601	8.53418	-0.900765	-0.867249	-1.16681	-0.895586	-0.252763	0.325994	1.57266	-0.0689661	0.91975	1.33373
C9orf95	na	3.4221	3.99871	3.41321	3.69892	3.92127	5.25145	7.15714	4.61553	5.23226	4.65509	-0.975112	-0.470606	-0.982889	-0.732908	-0.538358	0.625489	2.29289	0.0690878	0.6087	0.103704
EDIL3	na	4.8086	4.93132	6.17584	8.00982	4.73311	12.5389	12.3379	4.78483	10.1357	9.66062	-0.947954	-0.909216	-0.516366	0.0625516	-0.971784	1.49222	1.42877	-0.955458	0.733594	0.583645
FLRT2	na	4.96768	6.18069	5.90632	5.48982	4.96583	8.57237	6.63655	10.0625	7.23419	7.30814	-1.08445	-0.339038	-0.507637	-0.763586	-1.08558	1.13068	-0.0589048	2.04637	0.308352	0.353795
ALPK2	na	6.0006	5.39525	6.10574	6.61482	5.25731	10.0042	10.2263	5.27203	8.51891	10.6178	-0.635194	-0.909707	-0.587513	-0.356657	-0.97226	1.18038	1.28109	-0.965583	0.506817	1.45863
LAYN	na	5.67588	6.86694	6.46342	5.72861	5.79429	9.99866	9.75448	7.5331	7.10437	9.52667	-1.03253	-0.337238	-0.5728	-1.00175	-0.963412	1.49093	1.34839	0.0516415	-0.198636	1.21541
CP	na	4.50271	4.56417	4.95881	4.60654	4.44878	8.7021	5.7497	5.74944	5.65336	9.15154	-0.756142	-0.720556	-0.492073	-0.69603	-0.787364	1.67519	-0.0341668	-0.0343196	-0.0899486	1.93541
MIR31	na	4.65162	4.27778	5.19339	5.66323	4.43535	8.01717	8.21889	5.58374	5.57438	7.23152	-0.854833	-1.114	-0.479256	-0.153539	-1.00476	1.47832	1.61817	-0.208643	-0.215134	0.933674
SLC2A12	na	6.58894	6.1608	5.89952	7.01291	8.02975	10.9494	11.6855	7.33327	7.99434	10.0661	-0.775973	-0.985831	-1.1139	-0.568165	-0.0697522	1.36134	1.72215	-0.411136	-0.087113	0.928383
AHNAK2	na	7.79482	5.83151	7.08583	7.48776	6.86802	11.9507	10.5921	8.33482	8.28811	10.8197	-0.360077	-1.35504	-0.719376	-0.515691	-0.829761	1.74605	1.05752	-0.0864173	-0.110086	1.17288
LIPH	na	4.52224	4.51184	5.3917	6.09471	4.65391	8.09617	7.92505	6.12804	6.51461	7.20391	-1.17512	-1.18284	-0.529267	-0.0070591	-1.07731	1.47965	1.35254	0.0176966	0.304842	0.816865
PPFIA2	na	5.64231	5.18414	5.26576	5.71844	5.24287	8.52646	7.72476	5.1507	7.35534	9.31241	-0.55334	-0.844747	-0.792836	-0.504923	-0.807391	1.28103	0.771132	-0.866015	0.536177	1.78091
MFAP5	na	5.88724	5.51639	5.99391	5.90675	5.60028	9.16861	8.24128	6.45719	7.04152	9.40418	-0.696319	-0.945935	-0.62452	-0.683186	-0.889472	1.51237	0.888183	-0.312681	0.0806278	1.67093
FERMT1	na	5.87464	5.55556	6.62774	5.99791	5.38842	9.51823	9.78824	7.44041	6.50231	7.8022	-0.746931	-0.949778	-0.268166	-0.66856	-1.05603	1.56939	1.74104	0.248471	-0.347904	0.478466
SLC46A3	na	4.83637	4.79204	5.87978	5.49347	4.91902	8.31052	7.48334	5.32296	7.57001	7.42366	-1.01468	-1.04759	-0.240044	-0.526843	-0.953318	1.56454	0.95044	-0.653431	1.01479	0.906135
AK5	na	5.50008	5.27561	5.7385	6.40915	6.1393	8.01456	9.17509	7.75142	6.57155	8.81753	-1.02685	-1.187	-0.856739	-0.378236	-0.570771	0.767195	1.59522	0.579452	-0.262369	1.3401
FZD6	na	4.97403	4.80572	5.47752	7.73909	8.39239	8.57922	10.7142	9.86783	8.30273	7.88892	-1.34674	-1.43068	-1.09562	0.0323815	0.358229	0.451413	1.51626	1.09413	0.313509	0.107115
NT5DC1	na	4.20584	4.19469	4.74801	4.79341	4.76741	6.21394	7.65901	5.96139	5.75402	5.74051	-1.11476	-1.12514	-0.610254	-0.568006	-0.592204	0.753837	2.09852	0.518838	0.325868	0.313299
KITLG	na	4.49362	5.80585	5.38179	6.66077	6.82215	9.01579	10.3085	5.39757	7.96733	8.31208	-1.3659	-0.655466	-0.885048	-0.192617	-0.105245	1.08238	1.78226	-0.876508	0.51475	0.701398
GALNT5	na	7.04903	5.54394	5.91962	7.41977	5.68703	10.1109	10.9372	8.13325	7.6769	6.74482	-0.2616	-1.09365	-0.885968	-0.0566491	-1.01455	1.43106	1.88785	0.337783	0.0855014	-0.429779
CXCL14	na	7.7138	9.47824	7.27438	10.6253	8.97087	12.382	13.1333	10.0331	12.2036	12.9536	-1.29175	-0.46685	-1.49718	0.0694144	-0.704052	0.890714	1.24195	-0.207461	0.807281	1.15794
AHR	na	9.98536	4.9383	5.35945	8.58607	8.53173	11.9468	12.4094	10.927	8.78215	10.617	0.307791	-1.69138	-1.52456	-0.246478	-0.267999	1.08471	1.26796	0.680781	-0.168806	0.557976
MARCH2	na	5.72509	5.65757	7.53523	6.6385	5.8547	9.9391	10.2843	6.06172	8.67238	7.92576	-0.979095	-1.01788	0.0607776	-0.45437	-0.904638	1.44172	1.64004	-0.785709	0.714031	0.285124
PALMD	na	5.32283	5.56681	5.45406	5.06571	5.38524	10.1418	7.85598	6.91898	6.05926	6.29411	-0.691903	-0.53612	-0.60811	-0.856067	-0.65205	2.38498	0.925487	0.327223	-0.221695	-0.071745
PRSS35	na	5.96947	5.6014	6.39434	5.69265	5.42849	9.80932	8.17141	5.43915	7.90758	8.19591	-0.579157	-0.818276	-0.303144	-0.758995	-0.930607	1.91538	0.851321	-0.923679	0.679924	0.867233
ENPP1	na	5.2891	4.63183	6.61918	6.41086	6.71928	7.57388	9.78221	7.4372	7.45455	8.00348	-1.18528	-1.64273	-0.259583	-0.40457	-0.189914	0.404863	1.9418	0.309741	0.321811	0.703855
PGCP	na	8.44966	5.93131	7.20595	7.68335	6.72588	10.6353	9.87727	10.0237	8.42429	9.76636	-0.0143329	-1.60816	-0.801459	-0.499319	-1.10529	1.36893	0.889183	0.981834	-0.0303841	0.818994
POSTN	na	11.18	6.04936	6.70852	9.69592	5.4692	12.3887	12.4661	9.68033	10.7386	11.3509	0.617919	-1.35461	-1.10119	0.0473492	-1.57765	1.0826	1.11238	0.0413563	0.448215	0.683627
FBXO32	na	6.61762	5.67225	6.60225	8.34161	8.16084	9.44577	10.6063	7.18086	9.19257	11.0413	-0.9322	-1.46038	-0.94079	0.0309948	-0.0700028	0.647892	1.29626	-0.61752	0.506426	1.53932
POPDC3	na	4.5628	4.35148	5.16769	6.32298	4.85427	5.35752	10.8434	5.11807	7.41159	9.15737	-0.806071	-0.9033	-0.527756	0.00380298	-0.671963	-0.440414	2.08368	-0.550589	0.504681	1.30793
EDN1	na	5.91293	5.5723	5.95578	6.07641	5.85877	8.18537	9.91591	5.53439	7.65673	8.09669	-0.646349	-0.874839	-0.617608	-0.536695	-0.682679	0.877931	2.03872	-0.900265	0.523336	0.818445
EPHA5	na	5.6821	6.26232	5.52136	6.04126	5.48189	7.72068	9.99832	5.83977	6.98332	8.31792	-0.743107	-0.352133	-0.851417	-0.501089	-0.878018	0.63057	2.16533	-0.636865	0.133711	1.03301
C1S	na	5.96574	6.49899	7.15894	8.31917	6.20497	9.99767	8.05855	8.4948	8.92869	10.2663	-1.33567	-0.98371	-0.548119	0.21767	-1.17777	1.32553	0.0456479	0.333587	0.619972	1.50286
EFEMP1	na	8.40142	7.13307	10.3904	9.1428	9.74302	12.3743	11.8418	12.5662	11.8003	11.3001	-1.13131	-1.82518	-0.0431726	-0.725712	-0.397349	1.04214	0.750857	1.14712	0.72811	0.454496
