# Supplementary material for: BET and Aurora Kinase A inhibitors synergize against MYCN-positive human glioblastoma cells
Source: Cell Death Dis. 2019 Nov 21;10(12):881. doi: 10.1038/s41419-019-2120-1 (PMC6872649; doi:10.1038/s41419-019-2120-1)
Supplement: Supplementary file 6 — Table S3 [file 41419_2019_2120_MOESM6_ESM.xlsx]

## Sheet: sensitive.table.down.100
Gene name	fold change	p value	q value
ALKBH4	-1.163443003	4.13E-07	0.000454276
ASCL1	-1.276279202	1.14E-06	0.000454276
BCL2L1	-1.109156423	1.87E-07	0.000454276
C8orf46	-2.144208099	6.14E-07	0.000454276
EXOC7	-0.368550235	8.72E-07	0.000454276
FAM165B	-0.729859132	5.56E-07	0.000454276
FIBIN	-1.942930152	1.14E-06	0.000454276
KCNJ16	-3.032313612	3.16E-07	0.000454276
SBNO2	-1.033323149	5.10E-07	0.000454276
SERPINB6	-0.669911557	7.29E-07	0.000454276
UTP14C	-0.474301496	6.71E-07	0.000454276
ZNF532	-1.603894022	4.62E-07	0.000454276
MICALL1	-0.92780301	1.31E-06	0.000494509
FLT3LG	-1.435435041	1.49E-06	0.00050878
ARHGEF40	-1.220802101	1.70E-06	0.000509359
PTCHD4	-1.846344597	1.64E-06	0.000509359
ERAL1	-0.545052623	2.06E-06	0.00056943
FOXM1	-0.498581048	2.46E-06	0.000654281
CHAF1A	-0.528511202	2.86E-06	0.000688542
TAGLN3	-0.857032744	2.97E-06	0.000688542
PHF19	-1.489446439	3.10E-06	0.000690538
PTGES3L-AARSD1	-0.570961125	3.17E-06	0.000690538
FAM125B	-0.870717443	3.31E-06	0.000698117
C4orf52	-0.485788737	3.63E-06	0.00074498
FBXL19	-0.967283941	3.88E-06	0.000753844
KLHDC8A	-1.752947601	3.88E-06	0.000753844
GRAMD1B	-1.620243576	4.11E-06	0.000777405
PPP1R11	-0.608499335	4.38E-06	0.000807259
FAM176C	-1.702566622	4.51E-06	0.000808943
CDK5RAP2	-0.862380979	5.02E-06	0.000839186
LCTL	-2.135130071	4.84E-06	0.000839186
HIP1	-0.801617784	5.52E-06	0.000881667
KCNH2	-1.260610477	6.88E-06	0.000989493
KDM2B	-1.577857924	6.68E-06	0.000989493
MACF1	-0.688987703	7.23E-06	0.000989493
NKX2-2	-1.26724421	7.14E-06	0.000989493
PICK1	-1.586001769	7.69E-06	0.000989493
SPRED3	-1.295532968	7.63E-06	0.000989493
TMEM17	-1.413970187	6.59E-06	0.000989493
XIAP	-0.809104337	8.24E-06	0.001020443
HEPACAM	-1.348936262	8.99E-06	0.001094768
SORBS3	-1.945268911	9.32E-06	0.00109665
TRIP6	-1.540151557	9.22E-06	0.00109665
CEP41	-1.345663029	9.55E-06	0.001096791
ADAMTS3	-1.459834179	1.22E-05	0.001148951
ADORA1	-1.625158535	1.20E-05	0.001148951
APOBEC3C	-0.574106449	1.18E-05	0.001148951
BATF3	-0.973796631	1.16E-05	0.001148951
CCL2	-3.489006217	1.19E-05	0.001148951
ERCC1	-0.369932382	1.14E-05	0.001148951
KREMEN1	-0.905519997	1.05E-05	0.001148951
OAS3	-0.802836366	1.19E-05	0.001148951
ZFP64	-0.796686519	1.19E-05	0.001148951
ZNF747	-1.316514457	1.09E-05	0.001148951
GAS7	-0.888973701	1.27E-05	0.001187812
SVIL	-1.034148875	1.36E-05	0.00120767
TNS1	-1.93845227	1.38E-05	0.00120767
CUL7	-1.014527122	1.44E-05	0.001216286
WBSCR16	-1.255839472	1.43E-05	0.001216286
KLHL3	-1.780670424	1.49E-05	0.001243561
DTX3L	-1.77524102	1.55E-05	0.001248291
HNMT	-0.665157624	1.56E-05	0.001248291
KIFC3	-0.935477971	1.56E-05	0.001248291
C22orf46	-1.160917422	1.80E-05	0.001265964
CMPK2	-1.040267989	1.75E-05	0.001265964
FCRLB	-0.920416789	1.71E-05	0.001265964
HUNK	-1.086587085	1.70E-05	0.001265964
KCTD15	-1.136657355	1.77E-05	0.001265964
LRSAM1	-0.85227281	1.74E-05	0.001265964
MMACHC	-1.68218278	1.78E-05	0.001265964
PDGFC	-1.498856687	1.66E-05	0.001265964
SHROOM3	-1.42094572	1.72E-05	0.001265964
SYNGR1	-0.682744631	1.73E-05	0.001265964
TGFB2	-1.383577643	1.79E-05	0.001265964
TRIM47	-1.610124163	1.91E-05	0.001323026
NREP	-0.673774643	1.96E-05	0.001342986
MPPED2	-1.003165827	2.04E-05	0.00138239
DDX60	-1.209163643	2.12E-05	0.001425566
PPARGC1A	-1.294153515	2.14E-05	0.001426028
SCN4B	-0.820399124	2.17E-05	0.00143042
CC2D2A	-1.294079224	2.26E-05	0.001434448
PLCD4	-1.128827923	2.24E-05	0.001434448
SIX5	-0.564924936	2.25E-05	0.001434448
LOC100506190	-1.363955091	2.38E-05	0.001437529
MTIF2	-0.759965582	2.33E-05	0.001437529
PKM	-0.554902404	2.39E-05	0.001437529
RNF180	-1.520845596	2.34E-05	0.001437529
SHISA5	-0.907440537	2.40E-05	0.001437529
ZC3H4	-0.967089	2.35E-05	0.001437529
BBS2	-0.673805604	2.42E-05	0.001438918
ARHGAP6	-1.748788225	2.83E-05	0.001439948
DCLK2	-0.886137335	2.68E-05	0.001439948
DNALI1	-1.203756797	2.82E-05	0.001439948
FBLIM1	-1.574361014	2.90E-05	0.001439948
FBXO6	-0.864270417	2.90E-05	0.001439948
HECTD2	-0.894875039	2.55E-05	0.001439948
KLHDC9	-0.660167222	2.82E-05	0.001439948
MCHR1	-2.379841987	2.48E-05	0.001439948
MEIS3P1	-0.877567708	2.61E-05	0.001439948
MGC57346	-0.869918496	2.62E-05	0.001439948
