# Supplementary material for: BET and Aurora Kinase A inhibitors synergize against MYCN-positive human glioblastoma cells
Source: Cell Death Dis. 2019 Nov 21;10(12):881. doi: 10.1038/s41419-019-2120-1 (PMC6872649; doi:10.1038/s41419-019-2120-1)
Supplement: Supplementary file 7 — Table S4 [file 41419_2019_2120_MOESM7_ESM.xlsx]

## Sheet: sensitive.table.up.100
Gene name	fold change	p value	q value
DYRK3	1.008444557	1.82E-07	0.000454276
KLHL7	1.173280594	1.02E-06	0.000454276
PNPLA2	1.573046888	9.09E-07	0.000454276
RHPN2	1.619514408	3.26E-07	0.000454276
SLC6A8	1.238944241	9.72E-07	0.000454276
SNX30	1.068957801	1.07E-06	0.000454276
GCH1	1.95762894	1.41E-06	0.000504751
SNX25	0.967760278	1.58E-06	0.000509359
CPSF6	0.462338515	1.98E-06	0.000567444
HEXIM1	1.870576771	2.94E-06	0.000688542
NXN	1.649156798	2.80E-06	0.000688542
WASL	0.423605418	4.95E-06	0.000839186
TMEM47	0.779481492	5.34E-06	0.000872138
SNHG5	0.897363799	6.11E-06	0.000953435
AR	1.202077048	7.72E-06	0.000989493
EPHA4	1.118798447	7.54E-06	0.000989493
GADD45B	2.267958704	7.37E-06	0.000989493
GFPT2	2.232507764	8.01E-06	0.001008593
H3F3B	0.758549422	9.62E-06	0.001096791
ARID5A	0.751521312	1.12E-05	0.001148951
EFNB1	0.736480492	1.10E-05	0.001148951
NFKBIZ	1.340235208	1.17E-05	0.001148951
CARHSP1	0.654660431	1.31E-05	0.001202411
FAM40B	2.0780923	1.36E-05	0.00120767
MKNK2	1.584349989	1.37E-05	0.00120767
NOA1	0.676533491	1.40E-05	0.00120767
ODC1	0.915651685	1.55E-05	0.001248291
MIA3	0.791440475	1.61E-05	0.001265964
GLCCI1	0.493275743	1.92E-05	0.001323026
MYO1E	1.698991339	2.23E-05	0.001434448
CBX4	0.72481135	2.28E-05	0.001437161
BRD2	1.307067643	2.73E-05	0.001439948
GNB1L	1.242303242	2.91E-05	0.001439948
HN1	0.98213357	2.64E-05	0.001439948
SPTSSA	0.620812673	2.67E-05	0.001439948
CNNM4	1.111612103	3.08E-05	0.001440156
GALNT10	0.553007862	2.99E-05	0.001440156
GDE1	0.997924941	3.19E-05	0.001440156
HIST1H2BK	1.315237556	2.97E-05	0.001440156
PAK2	0.427846588	3.11E-05	0.001440156
SPTAN1	0.66324383	3.10E-05	0.001440156
STIP1	0.422950891	3.15E-05	0.001440156
TBC1D8	1.811188291	3.22E-05	0.001443374
BCL2L12	0.433186753	3.48E-05	0.001449775
HLA-E	0.938200079	3.60E-05	0.00147738
NEDD9	0.569876914	3.83E-05	0.001504655
TWSG1	0.949912525	4.00E-05	0.001551942
BCL2L11	1.105023379	4.20E-05	0.00159328
EFHD1	1.713640761	4.25E-05	0.00159328
EFNA3	1.280077542	4.59E-05	0.001649244
SLC25A30	1.194806055	4.66E-05	0.001665768
AFAP1	0.323549386	4.97E-05	0.001718461
EXT1	1.170318516	5.47E-05	0.001801494
KBTBD8	1.490511091	5.61E-05	0.001801494
TARSL2	1.171129431	5.89E-05	0.001838186
GNA12	0.253560909	6.24E-05	0.001889928
JAK1	1.323244294	6.23E-05	0.001889928
PIAS1	0.769469247	6.17E-05	0.001889928
HABP4	0.820084784	6.40E-05	0.001905242
PPP1R12A	0.386067641	6.52E-05	0.001905242
ZNF765	0.621844246	6.48E-05	0.001905242
TAF3	0.671812211	6.64E-05	0.001915286
EPB41L5	1.067511536	6.87E-05	0.001932578
TAX1BP3	0.736669327	7.00E-05	0.001947667
CCDC126	1.019489553	7.24E-05	0.00196173
C2orf66	1.29691728	7.59E-05	0.001995771
ROBO1	0.392480331	7.96E-05	0.002049147
SLC25A4	0.660385167	8.27E-05	0.002082912
OAT	0.953720798	8.82E-05	0.002168709
RASL11A	1.339391075	9.25E-05	0.002238774
CSRNP2	1.240025714	9.54E-05	0.002261168
DEPDC7	1.370839541	9.63E-05	0.002261168
MEPCE	0.560232542	9.54E-05	0.002261168
ORC6	0.56953816	9.62E-05	0.002261168
TIPARP	1.122841971	9.47E-05	0.002261168
ZMYM5	1.180240239	9.88E-05	0.002304264
ARHGAP35	0.161891122	0.000104188	0.00235205
BTG1	0.841605204	0.000109315	0.002434878
C2orf44	0.532639698	0.000114594	0.002449241
NANS	0.714109566	0.000114273	0.002449241
RABIF	0.693441001	0.000114213	0.002449241
SIRT1	1.030737749	0.000113514	0.002449241
XPA	0.648397956	0.000113682	0.002449241
BMPR2	0.611503129	0.000115106	0.002452881
PPA1	0.486460182	0.00011559	0.002455894
SRSF6	0.906582124	0.000119353	0.002477528
DNAJC3	0.526193386	0.000122274	0.002508842
ELL2	1.467403825	0.000128453	0.002555315
SLC16A1	0.91984659	0.000128296	0.002555315
STX5	0.688525205	0.000132493	0.00258554
TRA2A	0.570370605	0.00013428	0.002606262
DESI2	0.842751192	0.000137403	0.002608252
LACTB	0.671238702	0.000135987	0.002608252
PPM1L	1.176146687	0.000137645	0.002608252
SERTAD1	1.13852509	0.000136791	0.002608252
USP47	0.4477411	0.000138743	0.002608292
FAM53C	0.862883379	0.000140164	0.002608502
SLC7A2	1.323433957	0.000141736	0.002623519
STK17B	0.719265229	0.000146208	0.002671686
KIAA1033	0.949419438	0.000146862	0.002676833
