# Supplementary material for: BET and Aurora Kinase A inhibitors synergize against MYCN-positive human glioblastoma cells
Source: Cell Death Dis. 2019 Nov 21;10(12):881. doi: 10.1038/s41419-019-2120-1 (PMC6872649; doi:10.1038/s41419-019-2120-1)
Supplement: Supplementary file 8 — Table S5 [file 41419_2019_2120_MOESM8_ESM.xlsx]

## Sheet: resistant.table.down.100
Gene name	fold change	p value	q value
VARS2	-0.585672833	2.21E-08	0.000188162
MMACHC	-1.803252095	5.42E-08	0.000230891
FST	-1.356897512	4.24E-07	0.00102389
NUAK1	-0.962602215	4.80E-07	0.00102389
KCTD1	-0.757548743	9.21E-07	0.001569706
AMPD2	-0.737519418	5.64E-06	0.002203665
ARHGEF10L	-1.401519715	4.72E-06	0.002203665
C10orf90	-2.199177149	4.00E-06	0.002203665
C19orf66	-0.762440173	5.37E-06	0.002203665
CFLAR	-1.345719965	6.20E-06	0.002203665
CNRIP1	-0.531409873	3.11E-06	0.002203665
FAM109B	-1.29274581	3.52E-06	0.002203665
HOXB7	-1.630731724	4.82E-06	0.002203665
NDP	-2.645092952	2.53E-06	0.002203665
PSMG3	-0.918072941	3.28E-06	0.002203665
SLC35B1	-0.366571828	6.00E-06	0.002203665
SLC43A3	-1.046984716	4.05E-06	0.002203665
TAZ	-0.636768232	1.64E-06	0.002203665
CASP8	-1.547278817	6.52E-06	0.002222271
ANAPC13	-0.531999468	9.45E-06	0.002517246
CARD8	-1.231492008	1.22E-05	0.002517246
DLX1	-0.98342062	1.20E-05	0.002517246
FIGN	-1.144627231	1.04E-05	0.002517246
PELO	-0.416880126	1.05E-05	0.002517246
PIGC	-1.490236136	1.18E-05	0.002517246
RRN3P2	-0.961551412	8.84E-06	0.002517246
SH3BP1	-0.729091153	8.51E-06	0.002517246
SHROOM2	-1.787709932	1.04E-05	0.002517246
SPEG	-0.910173726	1.12E-05	0.002517246
TMEM154	-1.5133062	8.32E-06	0.002517246
ZBTB38	-1.130910268	1.24E-05	0.002517246
ZNF532	-1.228016517	9.59E-06	0.002517246
BIRC3	-1.30328806	1.30E-05	0.002575594
SENP7	-0.921128002	1.43E-05	0.002651835
TACO1	-1.509268304	1.49E-05	0.002695478
DTX3L	-1.581291784	1.58E-05	0.002729734
TTC32	-1.598881422	1.56E-05	0.002729734
CPNE2	-0.457257033	1.74E-05	0.002881974
SUV39H1	-1.269484162	1.79E-05	0.002881974
USP18	-1.051269055	1.80E-05	0.002881974
IFRD2	-0.671007366	1.93E-05	0.002936682
TSEN15	-0.867174547	2.10E-05	0.003135599
METTL21A	-1.075698762	2.19E-05	0.00321333
APOL3	-2.428589642	2.66E-05	0.003540217
ARSI	-1.539190523	2.58E-05	0.003540217
KIAA1644	-1.098474803	2.60E-05	0.003540217
RAB42	-1.533938605	2.54E-05	0.003540217
TOX	-1.444639594	2.66E-05	0.003540217
ADORA1	-1.838452458	2.91E-05	0.003600757
CLPP	-0.952669356	2.87E-05	0.003600757
GPX8	-1.04766261	2.91E-05	0.003600757
SEPHS1	-0.646127409	2.87E-05	0.003600757
SHISA5	-0.551837128	2.98E-05	0.003611159
ZNF827	-1.724288435	3.05E-05	0.003611159
PAXIP1	-0.313153767	3.26E-05	0.003802284
DTNBP1	-0.799541514	3.50E-05	0.003913116
R3HCC1	-0.693871529	3.45E-05	0.003913116
ZNF41	-0.663234194	3.41E-05	0.003913116
SUDS3	-0.660998403	3.73E-05	0.004078515
IFI16	-0.868948932	3.94E-05	0.004249948
TBC1D22B	-0.74645443	4.16E-05	0.004374379
DUS4L	-0.950031198	4.26E-05	0.004376979
LCTL	-1.619706584	4.45E-05	0.004421383
SNAPC5	-1.016060551	4.46E-05	0.004421383
HOXB5	-1.999475106	4.64E-05	0.004439188
KLHDC8A	-1.255125675	4.62E-05	0.004439188
MCPH1	-1.489256298	4.57E-05	0.004439188
PFN2	-0.566973371	4.77E-05	0.004510236
PLEKHA4	-0.854299062	4.92E-05	0.004511719
TMEM9	-0.589743365	4.87E-05	0.004511719
GEMIN8	-0.867038162	5.05E-05	0.004568756
TNS3	-1.754224249	5.09E-05	0.004568756
WBSCR16	-0.672583039	5.30E-05	0.004708845
SPC24	-0.682420911	5.44E-05	0.004776951
TCOF1	-1.168608469	5.67E-05	0.00492989
CNIH3	-0.771486884	5.94E-05	0.005059036
C15orf52	-2.152283885	6.83E-05	0.005066034
CLMP	-0.840737168	6.09E-05	0.005066034
COPS7B	-0.420267608	6.44E-05	0.005066034
FAXC	-0.978102546	6.73E-05	0.005066034
GLT8D1	-0.57344442	6.95E-05	0.005066034
METTL18	-1.388388339	6.08E-05	0.005066034
NIF3L1	-1.025323105	6.88E-05	0.005066034
PHF19	-1.318844457	6.87E-05	0.005066034
PLEKHA2	-1.199144429	6.64E-05	0.005066034
RARG	-0.959735839	6.26E-05	0.005066034
TDRD3	-0.840771084	6.84E-05	0.005066034
ZFP64	-1.022426456	6.93E-05	0.005066034
CWC22	-0.754372401	7.12E-05	0.005140084
C17orf75	-1.001060335	7.94E-05	0.005192858
CHCHD4	-0.8578238	7.64E-05	0.005192858
DCAF16	-0.971396504	8.15E-05	0.005192858
GEMIN6	-0.674567653	7.71E-05	0.005192858
GTDC2	-1.143475453	8.12E-05	0.005192858
PDGFC	-0.972475106	7.82E-05	0.005192858
RHOBTB1	-0.838446636	7.81E-05	0.005192858
RHOJ	-1.292174178	7.53E-05	0.005192858
RMI2	-1.227848544	7.95E-05	0.005192858
TGFBRAP1	-0.809051319	8.03E-05	0.005192858
ZNF793	-1.093974678	7.73E-05	0.005192858
