# Supplementary material for: BET and Aurora Kinase A inhibitors synergize against MYCN-positive human glioblastoma cells
Source: Cell Death Dis. 2019 Nov 21;10(12):881. doi: 10.1038/s41419-019-2120-1 (PMC6872649; doi:10.1038/s41419-019-2120-1)
Supplement: Supplementary file 9 — Table S6 [file 41419_2019_2120_MOESM9_ESM.xlsx]

## Sheet: Table S4
Gene name	fold change	p value	q value
EPB41L5	1.000076001	3.34E-06	0.002203665
GCLC	1.444169572	5.44E-06	0.002203665
RELL1	1.141983091	3.99E-06	0.002203665
SLC2A13	1.162954307	5.74E-06	0.002203665
SLFN5	1.013117467	5.36E-06	0.002203665
ZNF878	1.087753264	4.70E-06	0.002203665
ERO1LB	1.038509817	7.36E-06	0.002413598
CKAP2	0.233365562	1.17E-05	0.002517246
LGMN	0.617034447	1.20E-05	0.002517246
STXBP1	0.730651427	1.01E-05	0.002517246
CNNM4	1.397968914	1.39E-05	0.002651835
SPTAN1	0.987430383	1.41E-05	0.002651835
RPS6KA1	0.579806005	1.60E-05	0.002729734
SLC30A3	1.822178288	1.83E-05	0.002881974
PRKAR2B	0.905853739	1.92E-05	0.002936682
TOM1L2	0.615676237	2.30E-05	0.003317964
BRD2	0.955469374	2.72E-05	0.003570586
ITPR1	1.363728247	3.01E-05	0.003611159
MPZL1	0.311367755	3.53E-05	0.003913116
ADPRM	0.722484723	4.21E-05	0.004374379
TUBB3	0.803065892	4.11E-05	0.004374379
ELOVL4	1.33023516	4.46E-05	0.004421383
PLCD1	0.810204681	4.82E-05	0.004510236
DNAJC3	0.710115275	5.76E-05	0.004960813
ARHGEF3	0.799338947	6.15E-05	0.005066034
DCUN1D2	0.73896133	6.94E-05	0.005066034
GLCE	1.136493129	6.63E-05	0.005066034
HBEGF	1.444136597	6.63E-05	0.005066034
HERPUD1	0.6694965	6.80E-05	0.005066034
ANKRD10	0.905093359	7.82E-05	0.005192858
CHRNA5	1.146279244	8.10E-05	0.005192858
H1F0	0.939138843	8.16E-05	0.005192858
SESN1	1.292506172	7.48E-05	0.005192858
YPEL1	1.365435277	7.83E-05	0.005192858
KDSR	0.473111944	9.03E-05	0.005398458
MKNK2	1.188961109	8.81E-05	0.005398458
RALGAPA2	0.636569174	8.93E-05	0.005398458
SLBP	0.54556323	9.18E-05	0.005398458
DUSP6	0.727653751	9.87E-05	0.00543342
FAM212B	0.56984979	9.93E-05	0.00543342
MEPCE	0.480000706	9.82E-05	0.00543342
PNPLA2	1.420528374	0.000103699	0.00543342
SKI	1.271604534	0.000101295	0.00543342
SP4	0.692076625	9.36E-05	0.00543342
STK17B	0.713288815	0.000106839	0.005453036
FOS	1.365783829	0.000107763	0.005463292
AACS	0.622930991	0.000115437	0.005527961
PLCD3	0.568733434	0.00011564	0.005527961
POLR2A	1.137328788	0.000111695	0.005527961
C16orf72	0.526967333	0.000121085	0.005548339
PNP	0.976009068	0.000124328	0.005548339
RNF103	0.690738543	0.000124051	0.005548339
ZNF280C	0.98101413	0.000120445	0.005548339
FARP2	1.670740897	0.000126621	0.005592111
MAP2K3	1.363704327	0.000128045	0.005625852
UAP1	0.769495933	0.000131224	0.005677698
FAM53C	0.945598387	0.000137701	0.005781871
GALNT10	0.745841171	0.000143586	0.005904447
POLG	0.791582703	0.000147661	0.005904447
SPIRE1	0.738435578	0.000146955	0.005904447
TPRN	1.041093035	0.00016082	0.006038675
C4orf29	0.993735969	0.000168502	0.00611459
POR	0.469375643	0.000167112	0.00611459
RHPN2	1.212115694	0.000167353	0.00611459
MAP3K3	0.942727872	0.000178975	0.006216064
PWWP2A	0.769275608	0.000185741	0.006332785
MTM1	1.168547799	0.00018904	0.006356343
PPARD	0.605788705	0.00018739	0.006356343
RCOR1	0.916827293	0.000194176	0.006440062
BTG1	0.641062512	0.000198104	0.006458985
CCNYL1	0.954864054	0.000197648	0.006458985
H3F3B	0.595206087	0.000200643	0.006458985
RETSAT	0.805720941	0.000203082	0.006458985
ZSWIM6	1.220296944	0.00019979	0.006458985
GALNT1	0.38179281	0.000217607	0.006645456
JAK1	0.90820812	0.000230274	0.006791636
THEMIS2	1.263179951	0.00022947	0.006791636
HEXIM1	1.670903913	0.00023346	0.006845818
SNX29	0.783815737	0.000235191	0.00684585
FAM109A	0.864326785	0.00023885	0.006849931
ASF1A	0.34965057	0.000263164	0.006931881
BAIAP2	1.135440502	0.000257496	0.006931881
C7orf26	0.665466723	0.000251553	0.006931881
FAM40B	1.221333964	0.000253724	0.006931881
HSPA1B	0.800645761	0.000260871	0.006931881
NXF1	1.632807608	0.000260028	0.006931881
NXN	1.606150005	0.000251143	0.006931881
RPS6KA5	0.563082778	0.000254977	0.006931881
SIRT1	1.16492103	0.000245706	0.006931881
SLC16A1	0.920302995	0.000260188	0.006931881
TERF2IP	0.537326008	0.000255488	0.006931881
TGFB1	0.483339303	0.00024623	0.006931881
NDEL1	0.461038487	0.000264478	0.006936371
JUND	1.233507069	0.000268348	0.006975871
ZYG11B	0.433085285	0.000268439	0.006975871
PPP1R32	0.432593619	0.000271193	0.007026014
SLC25A19	0.737396461	0.000274442	0.007067218
LRWD1	0.615924153	0.00028002	0.007124778
FNBP1	0.892153198	0.000286906	0.007166408
TFRC	0.861616426	0.000285191	0.007166408
