# Supplementary material for: BET and Aurora Kinase A inhibitors synergize against MYCN-positive human glioblastoma cells
Source: Cell Death Dis. 2019 Nov 21;10(12):881. doi: 10.1038/s41419-019-2120-1 (PMC6872649; doi:10.1038/s41419-019-2120-1)
Supplement: Supplementary file 10 — Table S7 [file 41419_2019_2120_MOESM10_ESM.xlsx]

## Sheet: Sheet1
Within each row, compare columns (simple effects within rows)
Number of families	6
Number of comparisons per family	28
Alpha	0.05
Tukey's multiple comparisons test	Mean Diff,	95,00% CI of diff,	Significant?	Summary
Day 0
JQ1 signle dose vs. JQ1 five doses	0	-0,6951 to 0,6951	No	ns
JQ1 signle dose vs. TMZ single dose	0	-0,6951 to 0,6951	No	ns
JQ1 signle dose vs. TMZ five doses	0	-0,6951 to 0,6951	No	ns
JQ1 signle dose vs. JQ1+TMZ single dose	0	-0,6951 to 0,6951	No	ns
JQ1 signle dose vs. JQ1+TMZ five doses	0	-0,6951 to 0,6951	No	ns
JQ1 signle dose vs. DMSO single dose	0	-0,6951 to 0,6951	No	ns
JQ1 signle dose vs. DMSO five doses	0	-0,6951 to 0,6951	No	ns
JQ1 five doses vs. TMZ single dose	0	-0,6951 to 0,6951	No	ns
JQ1 five doses vs. TMZ five doses	0	-0,6951 to 0,6951	No	ns
JQ1 five doses vs. JQ1+TMZ single dose	0	-0,6951 to 0,6951	No	ns
JQ1 five doses vs. JQ1+TMZ five doses	0	-0,6951 to 0,6951	No	ns
JQ1 five doses vs. DMSO single dose	0	-0,6951 to 0,6951	No	ns
JQ1 five doses vs. DMSO five doses	0	-0,6951 to 0,6951	No	ns
TMZ single dose vs. TMZ five doses	0	-0,6951 to 0,6951	No	ns
TMZ single dose vs. JQ1+TMZ single dose	0	-0,6951 to 0,6951	No	ns
TMZ single dose vs. JQ1+TMZ five doses	0	-0,6951 to 0,6951	No	ns
TMZ single dose vs. DMSO single dose	0	-0,6951 to 0,6951	No	ns
TMZ single dose vs. DMSO five doses	0	-0,6951 to 0,6951	No	ns
TMZ five doses vs. JQ1+TMZ single dose	0	-0,6951 to 0,6951	No	ns
TMZ five doses vs. JQ1+TMZ five doses	0	-0,6951 to 0,6951	No	ns
TMZ five doses vs. DMSO single dose	0	-0,6951 to 0,6951	No	ns
TMZ five doses vs. DMSO five doses	0	-0,6951 to 0,6951	No	ns
JQ1+TMZ single dose vs. JQ1+TMZ five doses	0	-0,6951 to 0,6951	No	ns
JQ1+TMZ single dose vs. DMSO single dose	0	-0,6951 to 0,6951	No	ns
JQ1+TMZ single dose vs. DMSO five doses	0	-0,6951 to 0,6951	No	ns
JQ1+TMZ five doses vs. DMSO single dose	0	-0,6951 to 0,6951	No	ns
JQ1+TMZ five doses vs. DMSO five doses	0	-0,6951 to 0,6951	No	ns
DMSO single dose vs. DMSO five doses	0	-0,6951 to 0,6951	No	ns
Day 2
JQ1 signle dose vs. JQ1 five doses	-0.1558	-0,8508 to 0,5393	No	ns
JQ1 signle dose vs. TMZ single dose	-0.1757	-0,8707 to 0,5194	No	ns
JQ1 signle dose vs. TMZ five doses	-0.2677	-0,9627 to 0,4274	No	ns
JQ1 signle dose vs. JQ1+TMZ single dose	0.1019	-0,5931 to 0,7970	No	ns
JQ1 signle dose vs. JQ1+TMZ five doses	0.05806	-0,6370 to 0,7531	No	ns
JQ1 signle dose vs. DMSO single dose	-0.5652	-1,260 to 0,1299	No	ns
JQ1 signle dose vs. DMSO five doses	-0.4258	-1,121 to 0,2693	No	ns
JQ1 five doses vs. TMZ single dose	-0.0199	-0,7150 to 0,6752	No	ns
JQ1 five doses vs. TMZ five doses	-0.1119	-0,8070 to 0,5832	No	ns
JQ1 five doses vs. JQ1+TMZ single dose	0.2577	-0,4374 to 0,9528	No	ns
JQ1 five doses vs. JQ1+TMZ five doses	0.2138	-0,4813 to 0,9089	No	ns
JQ1 five doses vs. DMSO single dose	-0.4094	-1,105 to 0,2856	No	ns
JQ1 five doses vs. DMSO five doses	-0.27	-0,9651 to 0,4251	No	ns
TMZ single dose vs. TMZ five doses	-0.092	-0,7871 to 0,6031	No	ns
TMZ single dose vs. JQ1+TMZ single dose	0.2776	-0,4175 to 0,9727	No	ns
TMZ single dose vs. JQ1+TMZ five doses	0.2337	-0,4614 to 0,9288	No	ns
TMZ single dose vs. DMSO single dose	-0.3895	-1,085 to 0,3056	No	ns
TMZ single dose vs. DMSO five doses	-0.2501	-0,9452 to 0,4450	No	ns
TMZ five doses vs. JQ1+TMZ single dose	0.3696	-0,3255 to 1,065	No	ns
TMZ five doses vs. JQ1+TMZ five doses	0.3257	-0,3694 to 1,021	No	ns
TMZ five doses vs. DMSO single dose	-0.2975	-0,9926 to 0,3975	No	ns
TMZ five doses vs. DMSO five doses	-0.1581	-0,8532 to 0,5370	No	ns
JQ1+TMZ single dose vs. JQ1+TMZ five doses	-0.04387	-0,7389 to 0,6512	No	ns
JQ1+TMZ single dose vs. DMSO single dose	-0.6671	-1,362 to 0,02796	No	ns
JQ1+TMZ single dose vs. DMSO five doses	-0.5277	-1,223 to 0,1674	No	ns
JQ1+TMZ five doses vs. DMSO single dose	-0.6232	-1,318 to 0,07183	No	ns
JQ1+TMZ five doses vs. DMSO five doses	-0.4838	-1,179 to 0,2112	No	ns
DMSO single dose vs. DMSO five doses	0.1394	-0,5557 to 0,8345	No	ns
Day 4
JQ1 signle dose vs. JQ1 five doses	0.1212	-0,5739 to 0,8163	No	ns
JQ1 signle dose vs. TMZ single dose	-0.4027	-1,098 to 0,2924	No	ns
JQ1 signle dose vs. TMZ five doses	-0.1684	-0,8635 to 0,5267	No	ns
JQ1 signle dose vs. JQ1+TMZ single dose	0.5819	-0,1132 to 1,277	No	ns
JQ1 signle dose vs. JQ1+TMZ five doses	0.7882	0,09317 to 1,483	Yes	*
JQ1 signle dose vs. DMSO single dose	-1.786	-2,481 to -1,091	Yes	****
JQ1 signle dose vs. DMSO five doses	-1.362	-2,057 to -0,6668	Yes	****
JQ1 five doses vs. TMZ single dose	-0.5239	-1,219 to 0,1712	No	ns
JQ1 five doses vs. TMZ five doses	-0.2896	-0,9847 to 0,4055	No	ns
JQ1 five doses vs. JQ1+TMZ single dose	0.4607	-0,2344 to 1,156	No	ns
JQ1 five doses vs. JQ1+TMZ five doses	0.667	-0,02803 to 1,362	No	ns
JQ1 five doses vs. DMSO single dose	-1.907	-2,602 to -1,212	Yes	****
JQ1 five doses vs. DMSO five doses	-1.483	-2,178 to -0,7880	Yes	****
TMZ single dose vs. TMZ five doses	0.2343	-0,4608 to 0,9293	No	ns
TMZ single dose vs. JQ1+TMZ single dose	0.9846	0,2895 to 1,680	Yes	***
TMZ single dose vs. JQ1+TMZ five doses	1.191	0,4958 to 1,886	Yes	****
TMZ single dose vs. DMSO single dose	-1.383	-2,079 to -0,6884	Yes	****
TMZ single dose vs. DMSO five doses	-0.9593	-1,654 to -0,2642	Yes	***
TMZ five doses vs. JQ1+TMZ single dose	0.7503	0,05522 to 1,445	Yes	*
TMZ five doses vs. JQ1+TMZ five doses	0.9566	0,2616 to 1,652	Yes	***
TMZ five doses vs. DMSO single dose	-1.618	-2,313 to -0,9226	Yes	****
TMZ five doses vs. DMSO five doses	-1.194	-1,889 to -0,4984	Yes	****
JQ1+TMZ single dose vs. JQ1+TMZ five doses	0.2063	-0,4887 to 0,9014	No	ns
JQ1+TMZ single dose vs. DMSO single dose	-2.368	-3,063 to -1,673	Yes	****
JQ1+TMZ single dose vs. DMSO five doses	-1.944	-2,639 to -1,249	Yes	****
JQ1+TMZ five doses vs. DMSO single dose	-2.574	-3,269 to -1,879	Yes	****
JQ1+TMZ five doses vs. DMSO five doses	-2.15	-2,845 to -1,455	Yes	****
DMSO single dose vs. DMSO five doses	0.4242	-0,2709 to 1,119	No	ns
Day 6
JQ1 signle dose vs. JQ1 five doses	0.4201	-0,2750 to 1,115	No	ns
JQ1 signle dose vs. TMZ single dose	0.5446	-0,1504 to 1,240	No	ns
JQ1 signle dose vs. TMZ five doses	0.3866	-0,3085 to 1,082	No	ns
JQ1 signle dose vs. JQ1+TMZ single dose	1.36	0,6653 to 2,055	Yes	****
JQ1 signle dose vs. JQ1+TMZ five doses	1.489	0,7935 to 2,184	Yes	****
JQ1 signle dose vs. DMSO single dose	-2.837	-3,532 to -2,142	Yes	****
JQ1 signle dose vs. DMSO five doses	-2.12	-2,815 to -1,425	Yes	****
JQ1 five doses vs. TMZ single dose	0.1245	-0,5705 to 0,8196	No	ns
JQ1 five doses vs. TMZ five doses	-0.03354	-0,7286 to 0,6615	No	ns
JQ1 five doses vs. JQ1+TMZ single dose	0.9403	0,2452 to 1,635	Yes	**
JQ1 five doses vs. JQ1+TMZ five doses	1.068	0,3734 to 1,764	Yes	***
JQ1 five doses vs. DMSO single dose	-3.257	-3,952 to -2,562	Yes	****
JQ1 five doses vs. DMSO five doses	-2.54	-3,235 to -1,845	Yes	****
TMZ single dose vs. TMZ five doses	-0.1581	-0,8532 to 0,5370	No	ns
TMZ single dose vs. JQ1+TMZ single dose	0.8157	0,1206 to 1,511	Yes	**
TMZ single dose vs. JQ1+TMZ five doses	0.9439	0,2488 to 1,639	Yes	**
TMZ single dose vs. DMSO single dose	-3.382	-4,077 to -2,687	Yes	****
TMZ single dose vs. DMSO five doses	-2.665	-3,360 to -1,970	Yes	****
TMZ five doses vs. JQ1+TMZ single dose	0.9738	0,2787 to 1,669	Yes	***
TMZ five doses vs. JQ1+TMZ five doses	1.102	0,4069 to 1,797	Yes	****
TMZ five doses vs. DMSO single dose	-3.224	-3,919 to -2,529	Yes	****
TMZ five doses vs. DMSO five doses	-2.507	-3,202 to -1,812	Yes	****
JQ1+TMZ single dose vs. JQ1+TMZ five doses	0.1282	-0,5669 to 0,8233	No	ns
JQ1+TMZ single dose vs. DMSO single dose	-4.197	-4,893 to -3,502	Yes	****
JQ1+TMZ single dose vs. DMSO five doses	-3.48	-4,176 to -2,785	Yes	****
JQ1+TMZ five doses vs. DMSO single dose	-4.326	-5,021 to -3,631	Yes	****
JQ1+TMZ five doses vs. DMSO five doses	-3.609	-4,304 to -2,914	Yes	****
DMSO single dose vs. DMSO five doses	0.717	0,02188 to 1,412	Yes	*
Day 8
JQ1 signle dose vs. JQ1 five doses	0.3045	-0,3906 to 0,9996	No	ns
JQ1 signle dose vs. TMZ single dose	1.186	0,4911 to 1,881	Yes	****
JQ1 signle dose vs. TMZ five doses	0.8131	0,1181 to 1,508	Yes	**
JQ1 signle dose vs. JQ1+TMZ single dose	1.99	1,295 to 2,685	Yes	****
JQ1 signle dose vs. JQ1+TMZ five doses	1.97	1,275 to 2,666	Yes	****
JQ1 signle dose vs. DMSO single dose	-3.44	-4,135 to -2,745	Yes	****
JQ1 signle dose vs. DMSO five doses	-4.173	-4,869 to -3,478	Yes	****
JQ1 five doses vs. TMZ single dose	0.8817	0,1866 to 1,577	Yes	**
JQ1 five doses vs. TMZ five doses	0.5086	-0,1864 to 1,204	No	ns
JQ1 five doses vs. JQ1+TMZ single dose	1.685	0,9904 to 2,381	Yes	****
JQ1 five doses vs. JQ1+TMZ five doses	1.666	0,9709 to 2,361	Yes	****
JQ1 five doses vs. DMSO single dose	-3.744	-4,439 to -3,049	Yes	****
JQ1 five doses vs. DMSO five doses	-4.478	-5,173 to -3,783	Yes	****
TMZ single dose vs. TMZ five doses	-0.373	-1,068 to 0,3220	No	ns
TMZ single dose vs. JQ1+TMZ single dose	0.8038	0,1087 to 1,499	Yes	*
TMZ single dose vs. JQ1+TMZ five doses	0.7843	0,08922 to 1,479	Yes	*
TMZ single dose vs. DMSO single dose	-4.626	-5,321 to -3,931	Yes	****
TMZ single dose vs. DMSO five doses	-5.36	-6,055 to -4,665	Yes	****
TMZ five doses vs. JQ1+TMZ single dose	1.177	0,4818 to 1,872	Yes	****
TMZ five doses vs. JQ1+TMZ five doses	1.157	0,4623 to 1,852	Yes	****
TMZ five doses vs. DMSO single dose	-4.253	-4,948 to -3,558	Yes	****
TMZ five doses vs. DMSO five doses	-4.987	-5,682 to -4,292	Yes	****
JQ1+TMZ single dose vs. JQ1+TMZ five doses	-0.01951	-0,7146 to 0,6756	No	ns
JQ1+TMZ single dose vs. DMSO single dose	-5.43	-6,125 to -4,735	Yes	****
JQ1+TMZ single dose vs. DMSO five doses	-6.163	-6,859 to -5,468	Yes	****
JQ1+TMZ five doses vs. DMSO single dose	-5.41	-6,105 to -4,715	Yes	****
JQ1+TMZ five doses vs. DMSO five doses	-6.144	-6,839 to -5,449	Yes	****
DMSO single dose vs. DMSO five doses	-0.7338	-1,429 to -0,03871	Yes	*
Day 10
JQ1 signle dose vs. JQ1 five doses	0.3174	-0,3777 to 1,012	No	ns
JQ1 signle dose vs. TMZ single dose	1.872	1,177 to 2,567	Yes	****
JQ1 signle dose vs. TMZ five doses	1.456	0,7608 to 2,151	Yes	****
JQ1 signle dose vs. JQ1+TMZ single dose	2.719	2,024 to 3,415	Yes	****
JQ1 signle dose vs. JQ1+TMZ five doses	2.794	2,099 to 3,489	Yes	****
JQ1 signle dose vs. DMSO single dose	-4.137	-4,833 to -3,442	Yes	****
JQ1 signle dose vs. DMSO five doses	-6.2	-6,895 to -5,505	Yes	****
JQ1 five doses vs. TMZ single dose	1.554	0,8594 to 2,250	Yes	****
JQ1 five doses vs. TMZ five doses	1.139	0,4435 to 1,834	Yes	****
JQ1 five doses vs. JQ1+TMZ single dose	2.402	1,707 to 3,097	Yes	****
JQ1 five doses vs. JQ1+TMZ five doses	2.476	1,781 to 3,172	Yes	****
JQ1 five doses vs. DMSO single dose	-4.455	-5,150 to -3,760	Yes	****
JQ1 five doses vs. DMSO five doses	-6.517	-7,212 to -5,822	Yes	****
TMZ single dose vs. TMZ five doses	-0.4159	-1,111 to 0,2791	No	ns
TMZ single dose vs. JQ1+TMZ single dose	0.8477	0,1526 to 1,543	Yes	**
TMZ single dose vs. JQ1+TMZ five doses	0.922	0,2269 to 1,617	Yes	**
TMZ single dose vs. DMSO single dose	-6.009	-6,704 to -5,314	Yes	****
TMZ single dose vs. DMSO five doses	-8.072	-8,767 to -7,377	Yes	****
TMZ five doses vs. JQ1+TMZ single dose	1.264	0,5685 to 1,959	Yes	****
TMZ five doses vs. JQ1+TMZ five doses	1.338	0,6428 to 2,033	Yes	****
TMZ five doses vs. DMSO single dose	-5.593	-6,288 to -4,898	Yes	****
TMZ five doses vs. DMSO five doses	-7.656	-8,351 to -6,961	Yes	****
JQ1+TMZ single dose vs. JQ1+TMZ five doses	0.07429	-0,6208 to 0,7694	No	ns
JQ1+TMZ single dose vs. DMSO single dose	-6.857	-7,552 to -6,162	Yes	****
JQ1+TMZ single dose vs. DMSO five doses	-8.919	-9,614 to -8,224	Yes	****
JQ1+TMZ five doses vs. DMSO single dose	-6.931	-7,626 to -6,236	Yes	****
JQ1+TMZ five doses vs. DMSO five doses	-8.994	-9,689 to -8,299	Yes	****
DMSO single dose vs. DMSO five doses	-2.062	-2,757 to -1,367	Yes	****
Test details	Mean 1	Mean 2	Mean Diff,	SE of diff,	N1	N2	q	DF
Day 0
JQ1 signle dose vs. JQ1 five doses	1	1	0	0.2273	6	6	0	240
JQ1 signle dose vs. TMZ single dose	1	1	0	0.2273	6	6	0	240
JQ1 signle dose vs. TMZ five doses	1	1	0	0.2273	6	6	0	240
JQ1 signle dose vs. JQ1+TMZ single dose	1	1	0	0.2273	6	6	0	240
JQ1 signle dose vs. JQ1+TMZ five doses	1	1	0	0.2273	6	6	0	240
JQ1 signle dose vs. DMSO single dose	1	1	0	0.2273	6	6	0	240
JQ1 signle dose vs. DMSO five doses	1	1	0	0.2273	6	6	0	240
JQ1 five doses vs. TMZ single dose	1	1	0	0.2273	6	6	0	240
JQ1 five doses vs. TMZ five doses	1	1	0	0.2273	6	6	0	240
JQ1 five doses vs. JQ1+TMZ single dose	1	1	0	0.2273	6	6	0	240
JQ1 five doses vs. JQ1+TMZ five doses	1	1	0	0.2273	6	6	0	240
JQ1 five doses vs. DMSO single dose	1	1	0	0.2273	6	6	0	240
JQ1 five doses vs. DMSO five doses	1	1	0	0.2273	6	6	0	240
TMZ single dose vs. TMZ five doses	1	1	0	0.2273	6	6	0	240
TMZ single dose vs. JQ1+TMZ single dose	1	1	0	0.2273	6	6	0	240
TMZ single dose vs. JQ1+TMZ five doses	1	1	0	0.2273	6	6	0	240
TMZ single dose vs. DMSO single dose	1	1	0	0.2273	6	6	0	240
TMZ single dose vs. DMSO five doses	1	1	0	0.2273	6	6	0	240
TMZ five doses vs. JQ1+TMZ single dose	1	1	0	0.2273	6	6	0	240
TMZ five doses vs. JQ1+TMZ five doses	1	1	0	0.2273	6	6	0	240
TMZ five doses vs. DMSO single dose	1	1	0	0.2273	6	6	0	240
TMZ five doses vs. DMSO five doses	1	1	0	0.2273	6	6	0	240
JQ1+TMZ single dose vs. JQ1+TMZ five doses	1	1	0	0.2273	6	6	0	240
JQ1+TMZ single dose vs. DMSO single dose	1	1	0	0.2273	6	6	0	240
JQ1+TMZ single dose vs. DMSO five doses	1	1	0	0.2273	6	6	0	240
JQ1+TMZ five doses vs. DMSO single dose	1	1	0	0.2273	6	6	0	240
JQ1+TMZ five doses vs. DMSO five doses	1	1	0	0.2273	6	6	0	240
DMSO single dose vs. DMSO five doses	1	1	0	0.2273	6	6	0	240
Day 2
JQ1 signle dose vs. JQ1 five doses	1.266	1.422	-0.1558	0.2273	6	6	0.9691	240
JQ1 signle dose vs. TMZ single dose	1.266	1.442	-0.1757	0.2273	6	6	1.093	240
JQ1 signle dose vs. TMZ five doses	1.266	1.534	-0.2677	0.2273	6	6	1.665	240
JQ1 signle dose vs. JQ1+TMZ single dose	1.266	1.164	0.1019	0.2273	6	6	0.6342	240
JQ1 signle dose vs. JQ1+TMZ five doses	1.266	1.208	0.05806	0.2273	6	6	0.3612	240
JQ1 signle dose vs. DMSO single dose	1.266	1.831	-0.5652	0.2273	6	6	3.516	240
JQ1 signle dose vs. DMSO five doses	1.266	1.692	-0.4258	0.2273	6	6	2.649	240
JQ1 five doses vs. TMZ single dose	1.422	1.442	-0.0199	0.2273	6	6	0.1238	240
JQ1 five doses vs. TMZ five doses	1.422	1.534	-0.1119	0.2273	6	6	0.6962	240
JQ1 five doses vs. JQ1+TMZ single dose	1.422	1.164	0.2577	0.2273	6	6	1.603	240
JQ1 five doses vs. JQ1+TMZ five doses	1.422	1.208	0.2138	0.2273	6	6	1.33	240
JQ1 five doses vs. DMSO single dose	1.422	1.831	-0.4094	0.2273	6	6	2.547	240
JQ1 five doses vs. DMSO five doses	1.422	1.692	-0.27	0.2273	6	6	1.68	240
TMZ single dose vs. TMZ five doses	1.442	1.534	-0.092	0.2273	6	6	0.5724	240
TMZ single dose vs. JQ1+TMZ single dose	1.442	1.164	0.2776	0.2273	6	6	1.727	240
TMZ single dose vs. JQ1+TMZ five doses	1.442	1.208	0.2337	0.2273	6	6	1.454	240
TMZ single dose vs. DMSO single dose	1.442	1.831	-0.3895	0.2273	6	6	2.423	240
TMZ single dose vs. DMSO five doses	1.442	1.692	-0.2501	0.2273	6	6	1.556	240
TMZ five doses vs. JQ1+TMZ single dose	1.534	1.164	0.3696	0.2273	6	6	2.299	240
TMZ five doses vs. JQ1+TMZ five doses	1.534	1.208	0.3257	0.2273	6	6	2.027	240
TMZ five doses vs. DMSO single dose	1.534	1.831	-0.2975	0.2273	6	6	1.851	240
TMZ five doses vs. DMSO five doses	1.534	1.692	-0.1581	0.2273	6	6	0.9837	240
JQ1+TMZ single dose vs. JQ1+TMZ five doses	1.164	1.208	-0.04387	0.2273	6	6	0.2729	240
JQ1+TMZ single dose vs. DMSO single dose	1.164	1.831	-0.6671	0.2273	6	6	4.151	240
JQ1+TMZ single dose vs. DMSO five doses	1.164	1.692	-0.5277	0.2273	6	6	3.283	240
JQ1+TMZ five doses vs. DMSO single dose	1.208	1.831	-0.6232	0.2273	6	6	3.878	240
JQ1+TMZ five doses vs. DMSO five doses	1.208	1.692	-0.4838	0.2273	6	6	3.01	240
DMSO single dose vs. DMSO five doses	1.831	1.692	0.1394	0.2273	6	6	0.8674	240
Day 4
JQ1 signle dose vs. JQ1 five doses	2.322	2.201	0.1212	0.2273	6	6	0.7541	240
JQ1 signle dose vs. TMZ single dose	2.322	2.725	-0.4027	0.2273	6	6	2.505	240
JQ1 signle dose vs. TMZ five doses	2.322	2.491	-0.1684	0.2273	6	6	1.048	240
JQ1 signle dose vs. JQ1+TMZ single dose	2.322	1.74	0.5819	0.2273	6	6	3.62	240
JQ1 signle dose vs. JQ1+TMZ five doses	2.322	1.534	0.7882	0.2273	6	6	4.904	240
JQ1 signle dose vs. DMSO single dose	2.322	4.108	-1.786	0.2273	6	6	11.11	240
JQ1 signle dose vs. DMSO five doses	2.322	3.684	-1.362	0.2273	6	6	8.473	240
JQ1 five doses vs. TMZ single dose	2.201	2.725	-0.5239	0.2273	6	6	3.259	240
JQ1 five doses vs. TMZ five doses	2.201	2.491	-0.2896	0.2273	6	6	1.802	240
JQ1 five doses vs. JQ1+TMZ single dose	2.201	1.74	0.4607	0.2273	6	6	2.866	240
JQ1 five doses vs. JQ1+TMZ five doses	2.201	1.534	0.667	0.2273	6	6	4.15	240
JQ1 five doses vs. DMSO single dose	2.201	4.108	-1.907	0.2273	6	6	11.87	240
JQ1 five doses vs. DMSO five doses	2.201	3.684	-1.483	0.2273	6	6	9.227	240
TMZ single dose vs. TMZ five doses	2.725	2.491	0.2343	0.2273	6	6	1.457	240
TMZ single dose vs. JQ1+TMZ single dose	2.725	1.74	0.9846	0.2273	6	6	6.126	240
TMZ single dose vs. JQ1+TMZ five doses	2.725	1.534	1.191	0.2273	6	6	7.409	240
TMZ single dose vs. DMSO single dose	2.725	4.108	-1.383	0.2273	6	6	8.607	240
TMZ single dose vs. DMSO five doses	2.725	3.684	-0.9593	0.2273	6	6	5.968	240
TMZ five doses vs. JQ1+TMZ single dose	2.491	1.74	0.7503	0.2273	6	6	4.668	240
TMZ five doses vs. JQ1+TMZ five doses	2.491	1.534	0.9566	0.2273	6	6	5.952	240
TMZ five doses vs. DMSO single dose	2.491	4.108	-1.618	0.2273	6	6	10.06	240
TMZ five doses vs. DMSO five doses	2.491	3.684	-1.194	0.2273	6	6	7.426	240
JQ1+TMZ single dose vs. JQ1+TMZ five doses	1.74	1.534	0.2063	0.2273	6	6	1.284	240
JQ1+TMZ single dose vs. DMSO single dose	1.74	4.108	-2.368	0.2273	6	6	14.73	240
JQ1+TMZ single dose vs. DMSO five doses	1.74	3.684	-1.944	0.2273	6	6	12.09	240
JQ1+TMZ five doses vs. DMSO single dose	1.534	4.108	-2.574	0.2273	6	6	16.02	240
JQ1+TMZ five doses vs. DMSO five doses	1.534	3.684	-2.15	0.2273	6	6	13.38	240
DMSO single dose vs. DMSO five doses	4.108	3.684	0.4242	0.2273	6	6	2.639	240
Day 6
JQ1 signle dose vs. JQ1 five doses	2.463	2.042	0.4201	0.2273	6	6	2.614	240
JQ1 signle dose vs. TMZ single dose	2.463	1.918	0.5446	0.2273	6	6	3.389	240
JQ1 signle dose vs. TMZ five doses	2.463	2.076	0.3866	0.2273	6	6	2.405	240
JQ1 signle dose vs. JQ1+TMZ single dose	2.463	1.102	1.36	0.2273	6	6	8.464	240
JQ1 signle dose vs. JQ1+TMZ five doses	2.463	0.974	1.489	0.2273	6	6	9.261	240
JQ1 signle dose vs. DMSO single dose	2.463	5.3	-2.837	0.2273	6	6	17.65	240
JQ1 signle dose vs. DMSO five doses	2.463	4.583	-2.12	0.2273	6	6	13.19	240
JQ1 five doses vs. TMZ single dose	2.042	1.918	0.1245	0.2273	6	6	0.7748	240
JQ1 five doses vs. TMZ five doses	2.042	2.076	-0.03354	0.2273	6	6	0.2087	240
JQ1 five doses vs. JQ1+TMZ single dose	2.042	1.102	0.9403	0.2273	6	6	5.85	240
JQ1 five doses vs. JQ1+TMZ five doses	2.042	0.974	1.068	0.2273	6	6	6.647	240
JQ1 five doses vs. DMSO single dose	2.042	5.3	-3.257	0.2273	6	6	20.27	240
JQ1 five doses vs. DMSO five doses	2.042	4.583	-2.54	0.2273	6	6	15.8	240
TMZ single dose vs. TMZ five doses	1.918	2.076	-0.1581	0.2273	6	6	0.9835	240
TMZ single dose vs. JQ1+TMZ single dose	1.918	1.102	0.8157	0.2273	6	6	5.075	240
TMZ single dose vs. JQ1+TMZ five doses	1.918	0.974	0.9439	0.2273	6	6	5.873	240
TMZ single dose vs. DMSO single dose	1.918	5.3	-3.382	0.2273	6	6	21.04	240
TMZ single dose vs. DMSO five doses	1.918	4.583	-2.665	0.2273	6	6	16.58	240
TMZ five doses vs. JQ1+TMZ single dose	2.076	1.102	0.9738	0.2273	6	6	6.059	240
TMZ five doses vs. JQ1+TMZ five doses	2.076	0.974	1.102	0.2273	6	6	6.856	240
TMZ five doses vs. DMSO single dose	2.076	5.3	-3.224	0.2273	6	6	20.06	240
TMZ five doses vs. DMSO five doses	2.076	4.583	-2.507	0.2273	6	6	15.6	240
JQ1+TMZ single dose vs. JQ1+TMZ five doses	1.102	0.974	0.1282	0.2273	6	6	0.7975	240
JQ1+TMZ single dose vs. DMSO single dose	1.102	5.3	-4.197	0.2273	6	6	26.11	240
JQ1+TMZ single dose vs. DMSO five doses	1.102	4.583	-3.48	0.2273	6	6	21.65	240
JQ1+TMZ five doses vs. DMSO single dose	0.974	5.3	-4.326	0.2273	6	6	26.91	240
JQ1+TMZ five doses vs. DMSO five doses	0.974	4.583	-3.609	0.2273	6	6	22.45	240
DMSO single dose vs. DMSO five doses	5.3	4.583	0.717	0.2273	6	6	4.461	240
Day 8
JQ1 signle dose vs. JQ1 five doses	2.521	2.217	0.3045	0.2273	6	6	1.894	240
JQ1 signle dose vs. TMZ single dose	2.521	1.335	1.186	0.2273	6	6	7.38	240
JQ1 signle dose vs. TMZ five doses	2.521	1.708	0.8131	0.2273	6	6	5.059	240
JQ1 signle dose vs. JQ1+TMZ single dose	2.521	0.5313	1.99	0.2273	6	6	12.38	240
JQ1 signle dose vs. JQ1+TMZ five doses	2.521	0.5508	1.97	0.2273	6	6	12.26	240
JQ1 signle dose vs. DMSO single dose	2.521	5.961	-3.44	0.2273	6	6	21.4	240
JQ1 signle dose vs. DMSO five doses	2.521	6.695	-4.173	0.2273	6	6	25.97	240
JQ1 five doses vs. TMZ single dose	2.217	1.335	0.8817	0.2273	6	6	5.486	240
JQ1 five doses vs. TMZ five doses	2.217	1.708	0.5086	0.2273	6	6	3.165	240
JQ1 five doses vs. JQ1+TMZ single dose	2.217	0.5313	1.685	0.2273	6	6	10.49	240
JQ1 five doses vs. JQ1+TMZ five doses	2.217	0.5508	1.666	0.2273	6	6	10.37	240
JQ1 five doses vs. DMSO single dose	2.217	5.961	-3.744	0.2273	6	6	23.29	240
JQ1 five doses vs. DMSO five doses	2.217	6.695	-4.478	0.2273	6	6	27.86	240
TMZ single dose vs. TMZ five doses	1.335	1.708	-0.373	0.2273	6	6	2.321	240
TMZ single dose vs. JQ1+TMZ single dose	1.335	0.5313	0.8038	0.2273	6	6	5.001	240
TMZ single dose vs. JQ1+TMZ five doses	1.335	0.5508	0.7843	0.2273	6	6	4.88	240
TMZ single dose vs. DMSO single dose	1.335	5.961	-4.626	0.2273	6	6	28.78	240
TMZ single dose vs. DMSO five doses	1.335	6.695	-5.36	0.2273	6	6	33.35	240
TMZ five doses vs. JQ1+TMZ single dose	1.708	0.5313	1.177	0.2273	6	6	7.322	240
TMZ five doses vs. JQ1+TMZ five doses	1.708	0.5508	1.157	0.2273	6	6	7.201	240
TMZ five doses vs. DMSO single dose	1.708	5.961	-4.253	0.2273	6	6	26.46	240
TMZ five doses vs. DMSO five doses	1.708	6.695	-4.987	0.2273	6	6	31.02	240
JQ1+TMZ single dose vs. JQ1+TMZ five doses	0.5313	0.5508	-0.01951	0.2273	6	6	0.1214	240
JQ1+TMZ single dose vs. DMSO single dose	0.5313	5.961	-5.43	0.2273	6	6	33.78	240
JQ1+TMZ single dose vs. DMSO five doses	0.5313	6.695	-6.163	0.2273	6	6	38.35	240
JQ1+TMZ five doses vs. DMSO single dose	0.5508	5.961	-5.41	0.2273	6	6	33.66	240
JQ1+TMZ five doses vs. DMSO five doses	0.5508	6.695	-6.144	0.2273	6	6	38.23	240
DMSO single dose vs. DMSO five doses	5.961	6.695	-0.7338	0.2273	6	6	4.565	240
Day 10
JQ1 signle dose vs. JQ1 five doses	3.051	2.733	0.3174	0.2273	6	6	1.975	240
JQ1 signle dose vs. TMZ single dose	3.051	1.179	1.872	0.2273	6	6	11.65	240
JQ1 signle dose vs. TMZ five doses	3.051	1.595	1.456	0.2273	6	6	9.058	240
JQ1 signle dose vs. JQ1+TMZ single dose	3.051	0.3312	2.719	0.2273	6	6	16.92	240
JQ1 signle dose vs. JQ1+TMZ five doses	3.051	0.2569	2.794	0.2273	6	6	17.38	240
JQ1 signle dose vs. DMSO single dose	3.051	7.188	-4.137	0.2273	6	6	25.74	240
JQ1 signle dose vs. DMSO five doses	3.051	9.25	-6.2	0.2273	6	6	38.57	240
JQ1 five doses vs. TMZ single dose	2.733	1.179	1.554	0.2273	6	6	9.671	240
JQ1 five doses vs. TMZ five doses	2.733	1.595	1.139	0.2273	6	6	7.083	240
JQ1 five doses vs. JQ1+TMZ single dose	2.733	0.3312	2.402	0.2273	6	6	14.95	240
JQ1 five doses vs. JQ1+TMZ five doses	2.733	0.2569	2.476	0.2273	6	6	15.41	240
JQ1 five doses vs. DMSO single dose	2.733	7.188	-4.455	0.2273	6	6	27.72	240
JQ1 five doses vs. DMSO five doses	2.733	9.25	-6.517	0.2273	6	6	40.55	240
TMZ single dose vs. TMZ five doses	1.179	1.595	-0.4159	0.2273	6	6	2.588	240
TMZ single dose vs. JQ1+TMZ single dose	1.179	0.3312	0.8477	0.2273	6	6	5.274	240
TMZ single dose vs. JQ1+TMZ five doses	1.179	0.2569	0.922	0.2273	6	6	5.736	240
TMZ single dose vs. DMSO single dose	1.179	7.188	-6.009	0.2273	6	6	37.39	240
TMZ single dose vs. DMSO five doses	1.179	9.25	-8.072	0.2273	6	6	50.22	240
TMZ five doses vs. JQ1+TMZ single dose	1.595	0.3312	1.264	0.2273	6	6	7.862	240
TMZ five doses vs. JQ1+TMZ five doses	1.595	0.2569	1.338	0.2273	6	6	8.324	240
TMZ five doses vs. DMSO single dose	1.595	7.188	-5.593	0.2273	6	6	34.8	240
TMZ five doses vs. DMSO five doses	1.595	9.25	-7.656	0.2273	6	6	47.63	240
JQ1+TMZ single dose vs. JQ1+TMZ five doses	0.3312	0.2569	0.07429	0.2273	6	6	0.4622	240
JQ1+TMZ single dose vs. DMSO single dose	0.3312	7.188	-6.857	0.2273	6	6	42.66	240
JQ1+TMZ single dose vs. DMSO five doses	0.3312	9.25	-8.919	0.2273	6	6	55.49	240
JQ1+TMZ five doses vs. DMSO single dose	0.2569	7.188	-6.931	0.2273	6	6	43.12	240
JQ1+TMZ five doses vs. DMSO five doses	0.2569	9.25	-8.994	0.2273	6	6	55.95	240
DMSO single dose vs. DMSO five doses	7.188	9.25	-2.062	0.2273	6	6	12.83	240
