# Supplementary material for: BET and Aurora Kinase A inhibitors synergize against MYCN-positive human glioblastoma cells
Source: Cell Death Dis. 2019 Nov 21;10(12):881. doi: 10.1038/s41419-019-2120-1 (PMC6872649; doi:10.1038/s41419-019-2120-1)
Supplement: Supplementary file 11 — Table S8 [file 41419_2019_2120_MOESM11_ESM.xlsx]

## Sheet: Sheet1
Within each row, compare columns (simple effects within rows)
Number of families	6
Number of comparisons per family	28
Alpha	0.05
Tukey's multiple comparisons test	Mean Diff,	95,00% CI of diff,	Significant?	Summary
Day 0
JQ1 signle dose vs. JQ1 five doses	0	-1,005 to 1,005	No	ns
JQ1 signle dose vs. TMZ single dose	-1.776e-15	-1,005 to 1,005	No	ns
JQ1 signle dose vs. TMZ five doses	-8.882e-16	-1,005 to 1,005	No	ns
JQ1 signle dose vs. JQ1+TMZ single dose	-8.882e-16	-1,005 to 1,005	No	ns
JQ1 signle dose vs. JQ1+TMZ five doses	-8.882e-16	-1,005 to 1,005	No	ns
JQ1 signle dose vs. DMSO single dose	0	-1,005 to 1,005	No	ns
JQ1 signle dose vs. DMSO five doses	0	-1,005 to 1,005	No	ns
JQ1 five doses vs. TMZ single dose	-1.776e-15	-1,005 to 1,005	No	ns
JQ1 five doses vs. TMZ five doses	-8.882e-16	-1,005 to 1,005	No	ns
JQ1 five doses vs. JQ1+TMZ single dose	-8.882e-16	-1,005 to 1,005	No	ns
JQ1 five doses vs. JQ1+TMZ five doses	-8.882e-16	-1,005 to 1,005	No	ns
JQ1 five doses vs. DMSO single dose	0	-1,005 to 1,005	No	ns
JQ1 five doses vs. DMSO five doses	0	-1,005 to 1,005	No	ns
TMZ single dose vs. TMZ five doses	8.882e-16	-1,005 to 1,005	No	ns
TMZ single dose vs. JQ1+TMZ single dose	8.882e-16	-1,005 to 1,005	No	ns
TMZ single dose vs. JQ1+TMZ five doses	8.882e-16	-1,005 to 1,005	No	ns
TMZ single dose vs. DMSO single dose	1.776e-15	-1,005 to 1,005	No	ns
TMZ single dose vs. DMSO five doses	1.776e-15	-1,005 to 1,005	No	ns
TMZ five doses vs. JQ1+TMZ single dose	0	-1,005 to 1,005	No	ns
TMZ five doses vs. JQ1+TMZ five doses	0	-1,005 to 1,005	No	ns
TMZ five doses vs. DMSO single dose	8.882e-16	-1,005 to 1,005	No	ns
TMZ five doses vs. DMSO five doses	8.882e-16	-1,005 to 1,005	No	ns
JQ1+TMZ single dose vs. JQ1+TMZ five doses	0	-1,005 to 1,005	No	ns
JQ1+TMZ single dose vs. DMSO single dose	8.882e-16	-1,005 to 1,005	No	ns
JQ1+TMZ single dose vs. DMSO five doses	8.882e-16	-1,005 to 1,005	No	ns
JQ1+TMZ five doses vs. DMSO single dose	8.882e-16	-1,005 to 1,005	No	ns
JQ1+TMZ five doses vs. DMSO five doses	8.882e-16	-1,005 to 1,005	No	ns
DMSO single dose vs. DMSO five doses	0	-1,005 to 1,005	No	ns
Day 2
JQ1 signle dose vs. JQ1 five doses	-0.274	-1,279 to 0,7312	No	ns
JQ1 signle dose vs. TMZ single dose	-0.1873	-1,192 to 0,8178	No	ns
JQ1 signle dose vs. TMZ five doses	-0.2265	-1,232 to 0,7787	No	ns
JQ1 signle dose vs. JQ1+TMZ single dose	0.2176	-0,7875 to 1,223	No	ns
JQ1 signle dose vs. JQ1+TMZ five doses	0.3628	-0,6423 to 1,368	No	ns
JQ1 signle dose vs. DMSO single dose	-1.06	-2,065 to -0,05507	Yes	*
JQ1 signle dose vs. DMSO five doses	-1.096	-2,101 to -0,09094	Yes	*
JQ1 five doses vs. TMZ single dose	0.08664	-0,9185 to 1,092	No	ns
JQ1 five doses vs. TMZ five doses	0.04747	-0,9577 to 1,053	No	ns
JQ1 five doses vs. JQ1+TMZ single dose	0.4916	-0,5135 to 1,497	No	ns
JQ1 five doses vs. JQ1+TMZ five doses	0.6368	-0,3683 to 1,642	No	ns
JQ1 five doses vs. DMSO single dose	-0.7863	-1,791 to 0,2189	No	ns
JQ1 five doses vs. DMSO five doses	-0.8221	-1,827 to 0,1830	No	ns
TMZ single dose vs. TMZ five doses	-0.03917	-1,044 to 0,9660	No	ns
TMZ single dose vs. JQ1+TMZ single dose	0.405	-0,6002 to 1,410	No	ns
TMZ single dose vs. JQ1+TMZ five doses	0.5502	-0,4550 to 1,555	No	ns
TMZ single dose vs. DMSO single dose	-0.8729	-1,878 to 0,1322	No	ns
TMZ single dose vs. DMSO five doses	-0.9088	-1,914 to 0,09638	No	ns
TMZ five doses vs. JQ1+TMZ single dose	0.4441	-0,5610 to 1,449	No	ns
TMZ five doses vs. JQ1+TMZ five doses	0.5893	-0,4158 to 1,594	No	ns
TMZ five doses vs. DMSO single dose	-0.8337	-1,839 to 0,1714	No	ns
TMZ five doses vs. DMSO five doses	-0.8696	-1,875 to 0,1355	No	ns
JQ1+TMZ single dose vs. JQ1+TMZ five doses	0.1452	-0,8599 to 1,150	No	ns
JQ1+TMZ single dose vs. DMSO single dose	-1.278	-2,283 to -0,2727	Yes	**
JQ1+TMZ single dose vs. DMSO five doses	-1.314	-2,319 to -0,3086	Yes	**
JQ1+TMZ five doses vs. DMSO single dose	-1.423	-2,428 to -0,4179	Yes	***
JQ1+TMZ five doses vs. DMSO five doses	-1.459	-2,464 to -0,4538	Yes	***
DMSO single dose vs. DMSO five doses	-0.03587	-1,041 to 0,9693	No	ns
Day 4
JQ1 signle dose vs. JQ1 five doses	0.291	-0,7142 to 1,296	No	ns
JQ1 signle dose vs. TMZ single dose	0.7812	-0,2239 to 1,786	No	ns
JQ1 signle dose vs. TMZ five doses	1.395	0,3899 to 2,400	Yes	***
JQ1 signle dose vs. JQ1+TMZ single dose	1.547	0,5423 to 2,553	Yes	***
JQ1 signle dose vs. JQ1+TMZ five doses	1.909	0,9038 to 2,914	Yes	****
JQ1 signle dose vs. DMSO single dose	-2.529	-3,534 to -1,524	Yes	****
JQ1 signle dose vs. DMSO five doses	-2.953	-3,959 to -1,948	Yes	****
JQ1 five doses vs. TMZ single dose	0.4903	-0,5149 to 1,495	No	ns
JQ1 five doses vs. TMZ five doses	1.104	0,09893 to 2,109	Yes	*
JQ1 five doses vs. JQ1+TMZ single dose	1.256	0,2513 to 2,262	Yes	**
JQ1 five doses vs. JQ1+TMZ five doses	1.618	0,6128 to 2,623	Yes	****
JQ1 five doses vs. DMSO single dose	-2.82	-3,825 to -1,815	Yes	****
JQ1 five doses vs. DMSO five doses	-3.244	-4,250 to -2,239	Yes	****
TMZ single dose vs. TMZ five doses	0.6138	-0,3913 to 1,619	No	ns
TMZ single dose vs. JQ1+TMZ single dose	0.7662	-0,2389 to 1,771	No	ns
TMZ single dose vs. JQ1+TMZ five doses	1.128	0,1226 to 2,133	Yes	*
TMZ single dose vs. DMSO single dose	-3.31	-4,315 to -2,305	Yes	****
TMZ single dose vs. DMSO five doses	-3.735	-4,740 to -2,730	Yes	****
TMZ five doses vs. JQ1+TMZ single dose	0.1524	-0,8527 to 1,158	No	ns
TMZ five doses vs. JQ1+TMZ five doses	0.5139	-0,4912 to 1,519	No	ns
TMZ five doses vs. DMSO single dose	-3.924	-4,929 to -2,919	Yes	****
TMZ five doses vs. DMSO five doses	-4.349	-5,354 to -3,343	Yes	****
JQ1+TMZ single dose vs. JQ1+TMZ five doses	0.3615	-0,6437 to 1,367	No	ns
JQ1+TMZ single dose vs. DMSO single dose	-4.076	-5,082 to -3,071	Yes	****
JQ1+TMZ single dose vs. DMSO five doses	-4.501	-5,506 to -3,496	Yes	****
JQ1+TMZ five doses vs. DMSO single dose	-4.438	-5,443 to -3,433	Yes	****
JQ1+TMZ five doses vs. DMSO five doses	-4.862	-5,868 to -3,857	Yes	****
DMSO single dose vs. DMSO five doses	-0.4246	-1,430 to 0,5806	No	ns
Day 6
JQ1 signle dose vs. JQ1 five doses	1.065	0,05983 to 2,070	Yes	*
JQ1 signle dose vs. TMZ single dose	3.395	2,390 to 4,400	Yes	****
JQ1 signle dose vs. TMZ five doses	4.341	3,336 to 5,346	Yes	****
JQ1 signle dose vs. JQ1+TMZ single dose	4.468	3,463 to 5,473	Yes	****
JQ1 signle dose vs. JQ1+TMZ five doses	4.8	3,795 to 5,805	Yes	****
JQ1 signle dose vs. DMSO single dose	-5.064	-6,069 to -4,058	Yes	****
JQ1 signle dose vs. DMSO five doses	-6.597	-7,602 to -5,592	Yes	****
JQ1 five doses vs. TMZ single dose	2.33	1,325 to 3,335	Yes	****
JQ1 five doses vs. TMZ five doses	3.276	2,271 to 4,281	Yes	****
JQ1 five doses vs. JQ1+TMZ single dose	3.403	2,398 to 4,408	Yes	****
JQ1 five doses vs. JQ1+TMZ five doses	3.735	2,730 to 4,740	Yes	****
JQ1 five doses vs. DMSO single dose	-6.129	-7,134 to -5,123	Yes	****
JQ1 five doses vs. DMSO five doses	-7.662	-8,667 to -6,657	Yes	****
TMZ single dose vs. TMZ five doses	0.9459	-0,05925 to 1,951	No	ns
TMZ single dose vs. JQ1+TMZ single dose	1.073	0,06767 to 2,078	Yes	*
TMZ single dose vs. JQ1+TMZ five doses	1.404	0,3993 to 2,410	Yes	***
TMZ single dose vs. DMSO single dose	-8.459	-9,464 to -7,454	Yes	****
TMZ single dose vs. DMSO five doses	-9.992	-11,00 to -8,987	Yes	****
TMZ five doses vs. JQ1+TMZ single dose	0.1269	-0,8782 to 1,132	No	ns
TMZ five doses vs. JQ1+TMZ five doses	0.4585	-0,5466 to 1,464	No	ns
TMZ five doses vs. DMSO single dose	-9.405	-10,41 to -8,400	Yes	****
TMZ five doses vs. DMSO five doses	-10.94	-11,94 to -9,933	Yes	****
JQ1+TMZ single dose vs. JQ1+TMZ five doses	0.3316	-0,6735 to 1,337	No	ns
JQ1+TMZ single dose vs. DMSO single dose	-9.532	-10,54 to -8,527	Yes	****
JQ1+TMZ single dose vs. DMSO five doses	-11.07	-12,07 to -10,06	Yes	****
JQ1+TMZ five doses vs. DMSO single dose	-9.863	-10,87 to -8,858	Yes	****
JQ1+TMZ five doses vs. DMSO five doses	-11.4	-12,40 to -10,39	Yes	****
DMSO single dose vs. DMSO five doses	-1.533	-2,539 to -0,5283	Yes	***
Day 8
JQ1 signle dose vs. JQ1 five doses	2.537	1,532 to 3,542	Yes	****
JQ1 signle dose vs. TMZ single dose	7.138	6,133 to 8,143	Yes	****
JQ1 signle dose vs. TMZ five doses	8.09	7,085 to 9,095	Yes	****
JQ1 signle dose vs. JQ1+TMZ single dose	8.385	7,380 to 9,391	Yes	****
JQ1 signle dose vs. JQ1+TMZ five doses	8.879	7,874 to 9,884	Yes	****
JQ1 signle dose vs. DMSO single dose	-2.177	-3,182 to -1,172	Yes	****
JQ1 signle dose vs. DMSO five doses	-5.988	-6,993 to -4,983	Yes	****
JQ1 five doses vs. TMZ single dose	4.601	3,596 to 5,606	Yes	****
JQ1 five doses vs. TMZ five doses	5.553	4,548 to 6,558	Yes	****
JQ1 five doses vs. JQ1+TMZ single dose	5.848	4,843 to 6,854	Yes	****
JQ1 five doses vs. JQ1+TMZ five doses	6.342	5,337 to 7,347	Yes	****
JQ1 five doses vs. DMSO single dose	-4.714	-5,719 to -3,709	Yes	****
JQ1 five doses vs. DMSO five doses	-8.525	-9,530 to -7,520	Yes	****
TMZ single dose vs. TMZ five doses	0.9518	-0,05333 to 1,957	No	ns
TMZ single dose vs. JQ1+TMZ single dose	1.247	0,2420 to 2,252	Yes	**
TMZ single dose vs. JQ1+TMZ five doses	1.741	0,7357 to 2,746	Yes	****
TMZ single dose vs. DMSO single dose	-9.315	-10,32 to -8,310	Yes	****
TMZ single dose vs. DMSO five doses	-13.13	-14,13 to -12,12	Yes	****
TMZ five doses vs. JQ1+TMZ single dose	0.2953	-0,7098 to 1,300	No	ns
TMZ five doses vs. JQ1+TMZ five doses	0.789	-0,2162 to 1,794	No	ns
TMZ five doses vs. DMSO single dose	-10.27	-11,27 to -9,262	Yes	****
TMZ five doses vs. DMSO five doses	-14.08	-15,08 to -13,07	Yes	****
JQ1+TMZ single dose vs. JQ1+TMZ five doses	0.4937	-0,5115 to 1,499	No	ns
JQ1+TMZ single dose vs. DMSO single dose	-10.56	-11,57 to -9,557	Yes	****
JQ1+TMZ single dose vs. DMSO five doses	-14.37	-15,38 to -13,37	Yes	****
JQ1+TMZ five doses vs. DMSO single dose	-11.06	-12,06 to -10,05	Yes	****
JQ1+TMZ five doses vs. DMSO five doses	-14.87	-15,87 to -13,86	Yes	****
DMSO single dose vs. DMSO five doses	-3.811	-4,816 to -2,806	Yes	****
Day 10
JQ1 signle dose vs. JQ1 five doses	2.56	1,554 to 3,565	Yes	****
JQ1 signle dose vs. TMZ single dose	7.844	6,838 to 8,849	Yes	****
JQ1 signle dose vs. TMZ five doses	9.277	8,272 to 10,28	Yes	****
JQ1 signle dose vs. JQ1+TMZ single dose	9.383	8,378 to 10,39	Yes	****
JQ1 signle dose vs. JQ1+TMZ five doses	9.905	8,899 to 10,91	Yes	****
JQ1 signle dose vs. DMSO single dose	-1.423	-2,428 to -0,4177	Yes	***
JQ1 signle dose vs. DMSO five doses	-5.624	-6,629 to -4,619	Yes	****
JQ1 five doses vs. TMZ single dose	5.284	4,279 to 6,289	Yes	****
JQ1 five doses vs. TMZ five doses	6.718	5,713 to 7,723	Yes	****
JQ1 five doses vs. JQ1+TMZ single dose	6.823	5,818 to 7,828	Yes	****
JQ1 five doses vs. JQ1+TMZ five doses	7.345	6,340 to 8,350	Yes	****
JQ1 five doses vs. DMSO single dose	-3.982	-4,988 to -2,977	Yes	****
JQ1 five doses vs. DMSO five doses	-8.184	-9,189 to -7,179	Yes	****
TMZ single dose vs. TMZ five doses	1.434	0,4286 to 2,439	Yes	***
TMZ single dose vs. JQ1+TMZ single dose	1.539	0,5340 to 2,544	Yes	***
TMZ single dose vs. JQ1+TMZ five doses	2.061	1,056 to 3,066	Yes	****
TMZ single dose vs. DMSO single dose	-9.266	-10,27 to -8,261	Yes	****
TMZ single dose vs. DMSO five doses	-13.47	-14,47 to -12,46	Yes	****
TMZ five doses vs. JQ1+TMZ single dose	0.1054	-0,8997 to 1,111	No	ns
TMZ five doses vs. JQ1+TMZ five doses	0.6273	-0,3778 to 1,632	No	ns
TMZ five doses vs. DMSO single dose	-10.7	-11,71 to -9,695	Yes	****
TMZ five doses vs. DMSO five doses	-14.9	-15,91 to -13,90	Yes	****
JQ1+TMZ single dose vs. JQ1+TMZ five doses	0.5219	-0,4832 to 1,527	No	ns
JQ1+TMZ single dose vs. DMSO single dose	-10.81	-11,81 to -9,800	Yes	****
JQ1+TMZ single dose vs. DMSO five doses	-15.01	-16,01 to -14,00	Yes	****
JQ1+TMZ five doses vs. DMSO single dose	-11.33	-12,33 to -10,32	Yes	****
JQ1+TMZ five doses vs. DMSO five doses	-15.53	-16,53 to -14,52	Yes	****
DMSO single dose vs. DMSO five doses	-4.201	-5,206 to -3,196	Yes	****
Test details	Mean 1	Mean 2	Mean Diff,	SE of diff,	N1	N2	q	DF
Day 0
JQ1 signle dose vs. JQ1 five doses	1	1	0	0.3287	6	6	0	240
JQ1 signle dose vs. TMZ single dose	1	1	-1.776e-15	0.3287	6	6	7.642e-15	240
JQ1 signle dose vs. TMZ five doses	1	1	-8.882e-16	0.3287	6	6	3.821e-15	240
JQ1 signle dose vs. JQ1+TMZ single dose	1	1	-8.882e-16	0.3287	6	6	3.821e-15	240
JQ1 signle dose vs. JQ1+TMZ five doses	1	1	-8.882e-16	0.3287	6	6	3.821e-15	240
JQ1 signle dose vs. DMSO single dose	1	1	0	0.3287	6	6	0	240
JQ1 signle dose vs. DMSO five doses	1	1	0	0.3287	6	6	0	240
JQ1 five doses vs. TMZ single dose	1	1	-1.776e-15	0.3287	6	6	7.642e-15	240
JQ1 five doses vs. TMZ five doses	1	1	-8.882e-16	0.3287	6	6	3.821e-15	240
JQ1 five doses vs. JQ1+TMZ single dose	1	1	-8.882e-16	0.3287	6	6	3.821e-15	240
JQ1 five doses vs. JQ1+TMZ five doses	1	1	-8.882e-16	0.3287	6	6	3.821e-15	240
JQ1 five doses vs. DMSO single dose	1	1	0	0.3287	6	6	0	240
JQ1 five doses vs. DMSO five doses	1	1	0	0.3287	6	6	0	240
TMZ single dose vs. TMZ five doses	1	1	8.882e-16	0.3287	6	6	3.821e-15	240
TMZ single dose vs. JQ1+TMZ single dose	1	1	8.882e-16	0.3287	6	6	3.821e-15	240
TMZ single dose vs. JQ1+TMZ five doses	1	1	8.882e-16	0.3287	6	6	3.821e-15	240
TMZ single dose vs. DMSO single dose	1	1	1.776e-15	0.3287	6	6	7.642e-15	240
TMZ single dose vs. DMSO five doses	1	1	1.776e-15	0.3287	6	6	7.642e-15	240
TMZ five doses vs. JQ1+TMZ single dose	1	1	0	0.3287	6	6	0	240
TMZ five doses vs. JQ1+TMZ five doses	1	1	0	0.3287	6	6	0	240
TMZ five doses vs. DMSO single dose	1	1	8.882e-16	0.3287	6	6	3.821e-15	240
TMZ five doses vs. DMSO five doses	1	1	8.882e-16	0.3287	6	6	3.821e-15	240
JQ1+TMZ single dose vs. JQ1+TMZ five doses	1	1	0	0.3287	6	6	0	240
JQ1+TMZ single dose vs. DMSO single dose	1	1	8.882e-16	0.3287	6	6	3.821e-15	240
JQ1+TMZ single dose vs. DMSO five doses	1	1	8.882e-16	0.3287	6	6	3.821e-15	240
JQ1+TMZ five doses vs. DMSO single dose	1	1	8.882e-16	0.3287	6	6	3.821e-15	240
JQ1+TMZ five doses vs. DMSO five doses	1	1	8.882e-16	0.3287	6	6	3.821e-15	240
DMSO single dose vs. DMSO five doses	1	1	0	0.3287	6	6	0	240
Day 2
JQ1 signle dose vs. JQ1 five doses	2.308	2.582	-0.274	0.3287	6	6	1.179	240
JQ1 signle dose vs. TMZ single dose	2.308	2.495	-0.1873	0.3287	6	6	0.8059	240
JQ1 signle dose vs. TMZ five doses	2.308	2.534	-0.2265	0.3287	6	6	0.9744	240
JQ1 signle dose vs. JQ1+TMZ single dose	2.308	2.09	0.2176	0.3287	6	6	0.9364	240
JQ1 signle dose vs. JQ1+TMZ five doses	2.308	1.945	0.3628	0.3287	6	6	1.561	240
JQ1 signle dose vs. DMSO single dose	2.308	3.368	-1.06	0.3287	6	6	4.561	240
JQ1 signle dose vs. DMSO five doses	2.308	3.404	-1.096	0.3287	6	6	4.716	240
JQ1 five doses vs. TMZ single dose	2.582	2.495	0.08664	0.3287	6	6	0.3728	240
JQ1 five doses vs. TMZ five doses	2.582	2.534	0.04747	0.3287	6	6	0.2042	240
JQ1 five doses vs. JQ1+TMZ single dose	2.582	2.09	0.4916	0.3287	6	6	2.115	240
JQ1 five doses vs. JQ1+TMZ five doses	2.582	1.945	0.6368	0.3287	6	6	2.74	240
JQ1 five doses vs. DMSO single dose	2.582	3.368	-0.7863	0.3287	6	6	3.383	240
JQ1 five doses vs. DMSO five doses	2.582	3.404	-0.8221	0.3287	6	6	3.537	240
TMZ single dose vs. TMZ five doses	2.495	2.534	-0.03917	0.3287	6	6	0.1685	240
TMZ single dose vs. JQ1+TMZ single dose	2.495	2.09	0.405	0.3287	6	6	1.742	240
TMZ single dose vs. JQ1+TMZ five doses	2.495	1.945	0.5502	0.3287	6	6	2.367	240
TMZ single dose vs. DMSO single dose	2.495	3.368	-0.8729	0.3287	6	6	3.756	240
TMZ single dose vs. DMSO five doses	2.495	3.404	-0.9088	0.3287	6	6	3.91	240
TMZ five doses vs. JQ1+TMZ single dose	2.534	2.09	0.4441	0.3287	6	6	1.911	240
TMZ five doses vs. JQ1+TMZ five doses	2.534	1.945	0.5893	0.3287	6	6	2.536	240
TMZ five doses vs. DMSO single dose	2.534	3.368	-0.8337	0.3287	6	6	3.587	240
TMZ five doses vs. DMSO five doses	2.534	3.404	-0.8696	0.3287	6	6	3.741	240
JQ1+TMZ single dose vs. JQ1+TMZ five doses	2.09	1.945	0.1452	0.3287	6	6	0.6247	240
JQ1+TMZ single dose vs. DMSO single dose	2.09	3.368	-1.278	0.3287	6	6	5.498	240
JQ1+TMZ single dose vs. DMSO five doses	2.09	3.404	-1.314	0.3287	6	6	5.652	240
JQ1+TMZ five doses vs. DMSO single dose	1.945	3.368	-1.423	0.3287	6	6	6.122	240
JQ1+TMZ five doses vs. DMSO five doses	1.945	3.404	-1.459	0.3287	6	6	6.277	240
DMSO single dose vs. DMSO five doses	3.368	3.404	-0.03587	0.3287	6	6	0.1543	240
Day 4
JQ1 signle dose vs. JQ1 five doses	3.766	3.475	0.291	0.3287	6	6	1.252	240
JQ1 signle dose vs. TMZ single dose	3.766	2.984	0.7812	0.3287	6	6	3.361	240
JQ1 signle dose vs. TMZ five doses	3.766	2.371	1.395	0.3287	6	6	6.002	240
JQ1 signle dose vs. JQ1+TMZ single dose	3.766	2.218	1.547	0.3287	6	6	6.658	240
JQ1 signle dose vs. JQ1+TMZ five doses	3.766	1.857	1.909	0.3287	6	6	8.213	240
JQ1 signle dose vs. DMSO single dose	3.766	6.294	-2.529	0.3287	6	6	10.88	240
JQ1 signle dose vs. DMSO five doses	3.766	6.719	-2.953	0.3287	6	6	12.71	240
JQ1 five doses vs. TMZ single dose	3.475	2.984	0.4903	0.3287	6	6	2.109	240
JQ1 five doses vs. TMZ five doses	3.475	2.371	1.104	0.3287	6	6	4.75	240
JQ1 five doses vs. JQ1+TMZ single dose	3.475	2.218	1.256	0.3287	6	6	5.406	240
JQ1 five doses vs. JQ1+TMZ five doses	3.475	1.857	1.618	0.3287	6	6	6.961	240
JQ1 five doses vs. DMSO single dose	3.475	6.294	-2.82	0.3287	6	6	12.13	240
JQ1 five doses vs. DMSO five doses	3.475	6.719	-3.244	0.3287	6	6	13.96	240
TMZ single dose vs. TMZ five doses	2.984	2.371	0.6138	0.3287	6	6	2.641	240
TMZ single dose vs. JQ1+TMZ single dose	2.984	2.218	0.7662	0.3287	6	6	3.297	240
TMZ single dose vs. JQ1+TMZ five doses	2.984	1.857	1.128	0.3287	6	6	4.852	240
TMZ single dose vs. DMSO single dose	2.984	6.294	-3.31	0.3287	6	6	14.24	240
TMZ single dose vs. DMSO five doses	2.984	6.719	-3.735	0.3287	6	6	16.07	240
TMZ five doses vs. JQ1+TMZ single dose	2.371	2.218	0.1524	0.3287	6	6	0.6558	240
TMZ five doses vs. JQ1+TMZ five doses	2.371	1.857	0.5139	0.3287	6	6	2.211	240
TMZ five doses vs. DMSO single dose	2.371	6.294	-3.924	0.3287	6	6	16.88	240
TMZ five doses vs. DMSO five doses	2.371	6.719	-4.349	0.3287	6	6	18.71	240
JQ1+TMZ single dose vs. JQ1+TMZ five doses	2.218	1.857	0.3615	0.3287	6	6	1.555	240
JQ1+TMZ single dose vs. DMSO single dose	2.218	6.294	-4.076	0.3287	6	6	17.54	240
JQ1+TMZ single dose vs. DMSO five doses	2.218	6.719	-4.501	0.3287	6	6	19.36	240
JQ1+TMZ five doses vs. DMSO single dose	1.857	6.294	-4.438	0.3287	6	6	19.09	240
JQ1+TMZ five doses vs. DMSO five doses	1.857	6.719	-4.862	0.3287	6	6	20.92	240
DMSO single dose vs. DMSO five doses	6.294	6.719	-0.4246	0.3287	6	6	1.827	240
Day 6
JQ1 signle dose vs. JQ1 five doses	6.281	5.216	1.065	0.3287	6	6	4.582	240
JQ1 signle dose vs. TMZ single dose	6.281	2.886	3.395	0.3287	6	6	14.61	240
JQ1 signle dose vs. TMZ five doses	6.281	1.94	4.341	0.3287	6	6	18.68	240
JQ1 signle dose vs. JQ1+TMZ single dose	6.281	1.813	4.468	0.3287	6	6	19.22	240
JQ1 signle dose vs. JQ1+TMZ five doses	6.281	1.481	4.8	0.3287	6	6	20.65	240
JQ1 signle dose vs. DMSO single dose	6.281	11.34	-5.064	0.3287	6	6	21.79	240
JQ1 signle dose vs. DMSO five doses	6.281	12.88	-6.597	0.3287	6	6	28.38	240
JQ1 five doses vs. TMZ single dose	5.216	2.886	2.33	0.3287	6	6	10.03	240
JQ1 five doses vs. TMZ five doses	5.216	1.94	3.276	0.3287	6	6	14.1	240
JQ1 five doses vs. JQ1+TMZ single dose	5.216	1.813	3.403	0.3287	6	6	14.64	240
JQ1 five doses vs. JQ1+TMZ five doses	5.216	1.481	3.735	0.3287	6	6	16.07	240
JQ1 five doses vs. DMSO single dose	5.216	11.34	-6.129	0.3287	6	6	26.37	240
JQ1 five doses vs. DMSO five doses	5.216	12.88	-7.662	0.3287	6	6	32.96	240
TMZ single dose vs. TMZ five doses	2.886	1.94	0.9459	0.3287	6	6	4.07	240
TMZ single dose vs. JQ1+TMZ single dose	2.886	1.813	1.073	0.3287	6	6	4.616	240
TMZ single dose vs. JQ1+TMZ five doses	2.886	1.481	1.404	0.3287	6	6	6.042	240
TMZ single dose vs. DMSO single dose	2.886	11.34	-8.459	0.3287	6	6	36.39	240
TMZ single dose vs. DMSO five doses	2.886	12.88	-9.992	0.3287	6	6	42.99	240
TMZ five doses vs. JQ1+TMZ single dose	1.94	1.813	0.1269	0.3287	6	6	0.546	240
TMZ five doses vs. JQ1+TMZ five doses	1.94	1.481	0.4585	0.3287	6	6	1.973	240
TMZ five doses vs. DMSO single dose	1.94	11.34	-9.405	0.3287	6	6	40.46	240
TMZ five doses vs. DMSO five doses	1.94	12.88	-10.94	0.3287	6	6	47.06	240
JQ1+TMZ single dose vs. JQ1+TMZ five doses	1.813	1.481	0.3316	0.3287	6	6	1.427	240
JQ1+TMZ single dose vs. DMSO single dose	1.813	11.34	-9.532	0.3287	6	6	41.01	240
JQ1+TMZ single dose vs. DMSO five doses	1.813	12.88	-11.07	0.3287	6	6	47.61	240
JQ1+TMZ five doses vs. DMSO single dose	1.481	11.34	-9.863	0.3287	6	6	42.44	240
JQ1+TMZ five doses vs. DMSO five doses	1.481	12.88	-11.4	0.3287	6	6	49.03	240
DMSO single dose vs. DMSO five doses	11.34	12.88	-1.533	0.3287	6	6	6.597	240
Day 8
JQ1 signle dose vs. JQ1 five doses	9.334	6.796	2.537	0.3287	6	6	10.92	240
JQ1 signle dose vs. TMZ single dose	9.334	2.195	7.138	0.3287	6	6	30.71	240
JQ1 signle dose vs. TMZ five doses	9.334	1.243	8.09	0.3287	6	6	34.81	240
JQ1 signle dose vs. JQ1+TMZ single dose	9.334	0.948	8.385	0.3287	6	6	36.08	240
JQ1 signle dose vs. JQ1+TMZ five doses	9.334	0.4544	8.879	0.3287	6	6	38.2	240
JQ1 signle dose vs. DMSO single dose	9.334	11.51	-2.177	0.3287	6	6	9.366	240
JQ1 signle dose vs. DMSO five doses	9.334	15.32	-5.988	0.3287	6	6	25.76	240
JQ1 five doses vs. TMZ single dose	6.796	2.195	4.601	0.3287	6	6	19.8	240
JQ1 five doses vs. TMZ five doses	6.796	1.243	5.553	0.3287	6	6	23.89	240
JQ1 five doses vs. JQ1+TMZ single dose	6.796	0.948	5.848	0.3287	6	6	25.16	240
JQ1 five doses vs. JQ1+TMZ five doses	6.796	0.4544	6.342	0.3287	6	6	27.29	240
JQ1 five doses vs. DMSO single dose	6.796	11.51	-4.714	0.3287	6	6	20.28	240
JQ1 five doses vs. DMSO five doses	6.796	15.32	-8.525	0.3287	6	6	36.68	240
TMZ single dose vs. TMZ five doses	2.195	1.243	0.9518	0.3287	6	6	4.095	240
TMZ single dose vs. JQ1+TMZ single dose	2.195	0.948	1.247	0.3287	6	6	5.366	240
TMZ single dose vs. JQ1+TMZ five doses	2.195	0.4544	1.741	0.3287	6	6	7.49	240
TMZ single dose vs. DMSO single dose	2.195	11.51	-9.315	0.3287	6	6	40.08	240
TMZ single dose vs. DMSO five doses	2.195	15.32	-13.13	0.3287	6	6	56.47	240
TMZ five doses vs. JQ1+TMZ single dose	1.243	0.948	0.2953	0.3287	6	6	1.271	240
TMZ five doses vs. JQ1+TMZ five doses	1.243	0.4544	0.789	0.3287	6	6	3.395	240
TMZ five doses vs. DMSO single dose	1.243	11.51	-10.27	0.3287	6	6	44.17	240
TMZ five doses vs. DMSO five doses	1.243	15.32	-14.08	0.3287	6	6	60.57	240
JQ1+TMZ single dose vs. JQ1+TMZ five doses	0.948	0.4544	0.4937	0.3287	6	6	2.124	240
JQ1+TMZ single dose vs. DMSO single dose	0.948	11.51	-10.56	0.3287	6	6	45.44	240
JQ1+TMZ single dose vs. DMSO five doses	0.948	15.32	-14.37	0.3287	6	6	61.84	240
JQ1+TMZ five doses vs. DMSO single dose	0.4544	11.51	-11.06	0.3287	6	6	47.57	240
JQ1+TMZ five doses vs. DMSO five doses	0.4544	15.32	-14.87	0.3287	6	6	63.96	240
DMSO single dose vs. DMSO five doses	11.51	15.32	-3.811	0.3287	6	6	16.4	240
Day 10
JQ1 signle dose vs. JQ1 five doses	9.999	7.439	2.56	0.3287	6	6	11.01	240
JQ1 signle dose vs. TMZ single dose	9.999	2.155	7.844	0.3287	6	6	33.75	240
JQ1 signle dose vs. TMZ five doses	9.999	0.7212	9.277	0.3287	6	6	39.91	240
JQ1 signle dose vs. JQ1+TMZ single dose	9.999	0.6158	9.383	0.3287	6	6	40.37	240
JQ1 signle dose vs. JQ1+TMZ five doses	9.999	0.0939	9.905	0.3287	6	6	42.61	240
JQ1 signle dose vs. DMSO single dose	9.999	11.42	-1.423	0.3287	6	6	6.122	240
JQ1 signle dose vs. DMSO five doses	9.999	15.62	-5.624	0.3287	6	6	24.2	240
JQ1 five doses vs. TMZ single dose	7.439	2.155	5.284	0.3287	6	6	22.73	240
JQ1 five doses vs. TMZ five doses	7.439	0.7212	6.718	0.3287	6	6	28.9	240
JQ1 five doses vs. JQ1+TMZ single dose	7.439	0.6158	6.823	0.3287	6	6	29.36	240
JQ1 five doses vs. JQ1+TMZ five doses	7.439	0.0939	7.345	0.3287	6	6	31.6	240
JQ1 five doses vs. DMSO single dose	7.439	11.42	-3.982	0.3287	6	6	17.13	240
JQ1 five doses vs. DMSO five doses	7.439	15.62	-8.184	0.3287	6	6	35.21	240
TMZ single dose vs. TMZ five doses	2.155	0.7212	1.434	0.3287	6	6	6.168	240
TMZ single dose vs. JQ1+TMZ single dose	2.155	0.6158	1.539	0.3287	6	6	6.622	240
TMZ single dose vs. JQ1+TMZ five doses	2.155	0.0939	2.061	0.3287	6	6	8.867	240
TMZ single dose vs. DMSO single dose	2.155	11.42	-9.266	0.3287	6	6	39.87	240
TMZ single dose vs. DMSO five doses	2.155	15.62	-13.47	0.3287	6	6	57.94	240
TMZ five doses vs. JQ1+TMZ single dose	0.7212	0.6158	0.1054	0.3287	6	6	0.4535	240
TMZ five doses vs. JQ1+TMZ five doses	0.7212	0.0939	0.6273	0.3287	6	6	2.699	240
TMZ five doses vs. DMSO single dose	0.7212	11.42	-10.7	0.3287	6	6	46.04	240
TMZ five doses vs. DMSO five doses	0.7212	15.62	-14.9	0.3287	6	6	64.11	240
JQ1+TMZ single dose vs. JQ1+TMZ five doses	0.6158	0.0939	0.5219	0.3287	6	6	2.245	240
JQ1+TMZ single dose vs. DMSO single dose	0.6158	11.42	-10.81	0.3287	6	6	46.49	240
JQ1+TMZ single dose vs. DMSO five doses	0.6158	15.62	-15.01	0.3287	6	6	64.56	240
JQ1+TMZ five doses vs. DMSO single dose	0.0939	11.42	-11.33	0.3287	6	6	48.73	240
JQ1+TMZ five doses vs. DMSO five doses	0.0939	15.62	-15.53	0.3287	6	6	66.81	240
DMSO single dose vs. DMSO five doses	11.42	15.62	-4.201	0.3287	6	6	18.08	240
