# Supplementary material for: BET and Aurora Kinase A inhibitors synergize against MYCN-positive human glioblastoma cells
Source: Cell Death Dis. 2019 Nov 21;10(12):881. doi: 10.1038/s41419-019-2120-1 (PMC6872649; doi:10.1038/s41419-019-2120-1)
Supplement: Supplementary file 12 — Table S9 [file 41419_2019_2120_MOESM12_ESM.xlsx]

## Sheet: Sheet1
Within each row, compare columns (simple effects within rows)
Number of families	8
Number of comparisons per family	6
Alpha	0.05
Tukey's multiple comparisons test	Mean Diff,	95% CI of diff,	Significant?	Summary
10.000000
U3009MG vs. U30056MG	-12.52	-28,64 to 3,592	No	ns
U3009MG vs. U30024MG	-38.18	-52,14 to -24,23	Yes	****
U3009MG vs. U30054MG	-16.11	-32,23 to 0,005634	No	ns
U30056MG vs. U30024MG	-25.66	-41,78 to -9,542	Yes	***
U30056MG vs. U30054MG	-3.587	-21,61 to 14,43	No	ns
U30024MG vs. U30054MG	22.07	5,956 to 38,19	Yes	**
5.000000
U3009MG vs. U30056MG	-4.773	-20,89 to 11,34	No	ns
U3009MG vs. U30024MG	-32.02	-45,98 to -18,06	Yes	****
U3009MG vs. U30054MG	-14.68	-30,79 to 1,440	No	ns
U30056MG vs. U30024MG	-27.25	-43,37 to -11,13	Yes	***
U30056MG vs. U30054MG	-9.903	-27,92 to 8,116	No	ns
U30024MG vs. U30054MG	17.35	1,228 to 33,46	Yes	*
2.500000
U3009MG vs. U30056MG	-5.628	-21,74 to 10,49	No	ns
U3009MG vs. U30024MG	-27.99	-41,35 to -14,62	Yes	****
U3009MG vs. U30054MG	-19.6	-35,72 to -3,484	Yes	*
U30056MG vs. U30024MG	-22.36	-37,96 to -6,753	Yes	**
U30056MG vs. U30054MG	-13.97	-31,99 to 4,046	No	ns
U30024MG vs. U30054MG	8.385	-7,220 to 23,99	No	ns
1.250000
U3009MG vs. U30056MG	1.282	-14,83 to 17,40	No	ns
U3009MG vs. U30024MG	-24.71	-38,08 to -11,35	Yes	****
U3009MG vs. U30054MG	-12.71	-28,82 to 3,409	No	ns
U30056MG vs. U30024MG	-26	-41,60 to -10,39	Yes	***
U30056MG vs. U30054MG	-13.99	-32,01 to 4,029	No	ns
U30024MG vs. U30054MG	12.01	-3,600 to 27,61	No	ns
0.625000
U3009MG vs. U30056MG	7.85	-8,267 to 23,97	No	ns
U3009MG vs. U30024MG	-18.62	-31,99 to -5,258	Yes	**
U3009MG vs. U30054MG	-4.147	-20,26 to 11,97	No	ns
U30056MG vs. U30024MG	-26.47	-42,08 to -10,87	Yes	***
U30056MG vs. U30054MG	-12	-30,02 to 6,023	No	ns
U30024MG vs. U30054MG	14.48	-1,130 to 30,08	No	ns
0.312500
U3009MG vs. U30056MG	0.8407	-15,28 to 16,96	No	ns
U3009MG vs. U30024MG	-7.119	-20,48 to 6,244	No	ns
U3009MG vs. U30054MG	-4.299	-20,42 to 11,82	No	ns
U30056MG vs. U30024MG	-7.96	-23,57 to 7,645	No	ns
U30056MG vs. U30054MG	-5.14	-23,16 to 12,88	No	ns
U30024MG vs. U30054MG	2.82	-12,79 to 18,43	No	ns
0.156250
U3009MG vs. U30056MG	5.046	-11,07 to 21,16	No	ns
U3009MG vs. U30024MG	-16.46	-29,82 to -3,092	Yes	**
U3009MG vs. U30054MG	-2.171	-18,29 to 13,95	No	ns
U30056MG vs. U30024MG	-21.5	-37,11 to -5,896	Yes	**
U30056MG vs. U30054MG	-7.217	-25,24 to 10,80	No	ns
U30024MG vs. U30054MG	14.29	-1,320 to 29,89	No	ns
0.078125
U3009MG vs. U30056MG	1.754	-14,36 to 17,87	No	ns
U3009MG vs. U30024MG	-9.939	-23,30 to 3,424	No	ns
U3009MG vs. U30054MG	2.634	-13,48 to 18,75	No	ns
U30056MG vs. U30024MG	-11.69	-27,30 to 3,912	No	ns
U30056MG vs. U30054MG	0.88	-17,14 to 18,90	No	ns
U30024MG vs. U30054MG	12.57	-3,032 to 28,18	No	ns
Test details	Mean 1	Mean 2	Mean Diff,	SE of diff,	N1	N2	q	DF
10.000000
U3009MG vs. U30056MG	10.62	23.15	-12.52	6.171	5	3	2.87	102
U3009MG vs. U30024MG	10.62	48.81	-38.18	5.344	5	5	10.11	102
U3009MG vs. U30054MG	10.62	26.73	-16.11	6.171	5	3	3.692	102
U30056MG vs. U30024MG	23.15	48.81	-25.66	6.171	3	5	5.881	102
U30056MG vs. U30054MG	23.15	26.73	-3.587	6.899	3	3	0.7352	102
U30024MG vs. U30054MG	48.81	26.73	22.07	6.171	5	3	5.059	102
5.000000
U3009MG vs. U30056MG	27.42	32.19	-4.773	6.171	5	3	1.094	102
U3009MG vs. U30024MG	27.42	59.44	-32.02	5.344	5	5	8.474	102
U3009MG vs. U30054MG	27.42	42.1	-14.68	6.171	5	3	3.364	102
U30056MG vs. U30024MG	32.19	59.44	-27.25	6.171	3	5	6.245	102
U30056MG vs. U30054MG	32.19	42.1	-9.903	6.899	3	3	2.03	102
U30024MG vs. U30054MG	59.44	42.1	17.35	6.171	5	3	3.975	102
2.500000
U3009MG vs. U30056MG	32.73	38.36	-5.628	6.171	5	3	1.29	102
U3009MG vs. U30024MG	32.73	60.72	-27.99	5.116	5	6	7.736	102
U3009MG vs. U30054MG	32.73	52.33	-19.6	6.171	5	3	4.492	102
U30056MG vs. U30024MG	38.36	60.72	-22.36	5.975	3	6	5.292	102
U30056MG vs. U30054MG	38.36	52.33	-13.97	6.899	3	3	2.864	102
U30024MG vs. U30054MG	60.72	52.33	8.385	5.975	6	3	1.985	102
1.250000
U3009MG vs. U30056MG	43.88	42.6	1.282	6.171	5	3	0.2938	102
U3009MG vs. U30024MG	43.88	68.6	-24.71	5.116	5	6	6.831	102
U3009MG vs. U30054MG	43.88	56.59	-12.71	6.171	5	3	2.912	102
U30056MG vs. U30024MG	42.6	68.6	-26	5.975	3	6	6.153	102
U30056MG vs. U30054MG	42.6	56.59	-13.99	6.899	3	3	2.868	102
U30024MG vs. U30054MG	68.6	56.59	12.01	5.975	6	3	2.842	102
0.625000
U3009MG vs. U30056MG	55.18	47.33	7.85	6.171	5	3	1.799	102
U3009MG vs. U30024MG	55.18	73.8	-18.62	5.116	5	6	5.147	102
U3009MG vs. U30054MG	55.18	59.33	-4.147	6.171	5	3	0.9504	102
U30056MG vs. U30024MG	47.33	73.8	-26.47	5.975	3	6	6.266	102
U30056MG vs. U30054MG	47.33	59.33	-12	6.899	3	3	2.459	102
U30024MG vs. U30054MG	73.8	59.33	14.48	5.975	6	3	3.426	102
0.312500
U3009MG vs. U30056MG	63.09	62.25	0.8407	6.171	5	3	0.1927	102
U3009MG vs. U30024MG	63.09	70.21	-7.119	5.116	5	6	1.968	102
U3009MG vs. U30054MG	63.09	67.39	-4.299	6.171	5	3	0.9853	102
U30056MG vs. U30024MG	62.25	70.21	-7.96	5.975	3	6	1.884	102
U30056MG vs. U30054MG	62.25	67.39	-5.14	6.899	3	3	1.054	102
U30024MG vs. U30054MG	70.21	67.39	2.82	5.975	6	3	0.6675	102
0.156250
U3009MG vs. U30056MG	60.66	55.61	5.046	6.171	5	3	1.156	102
U3009MG vs. U30024MG	60.66	77.11	-16.46	5.116	5	6	4.548	102
U3009MG vs. U30054MG	60.66	62.83	-2.171	6.171	5	3	0.4975	102
U30056MG vs. U30024MG	55.61	77.11	-21.5	5.975	3	6	5.089	102
U30056MG vs. U30054MG	55.61	62.83	-7.217	6.899	3	3	1.479	102
U30024MG vs. U30054MG	77.11	62.83	14.29	5.975	6	3	3.381	102
0.078125
U3009MG vs. U30056MG	70.82	69.07	1.754	6.171	5	3	0.402	102
U3009MG vs. U30024MG	70.82	80.76	-9.939	5.116	5	6	2.747	102
U3009MG vs. U30054MG	70.82	68.19	2.634	6.171	5	3	0.6037	102
U30056MG vs. U30024MG	69.07	80.76	-11.69	5.975	3	6	2.768	102
U30056MG vs. U30054MG	69.07	68.19	0.88	6.899	3	3	0.1804	102
U30024MG vs. U30054MG	80.76	68.19	12.57	5.975	6	3	2.976	102
