# Supplementary material for: BET and Aurora Kinase A inhibitors synergize against MYCN-positive human glioblastoma cells
Source: Cell Death Dis. 2019 Nov 21;10(12):881. doi: 10.1038/s41419-019-2120-1 (PMC6872649; doi:10.1038/s41419-019-2120-1)
Supplement: Supplementary file 13 — Table S10 [file 41419_2019_2120_MOESM13_ESM.xlsx]

## Sheet: Sheet1
sub G0/G1	U3009MG	U30056MG	U30024MG	U30054MG
DMSO vs. JQ1	<0,0001	>0,9999	0.6148	0.1846
DMSO vs. MLN	<0,0001	<0,0001	<0,0001	<0,0001
DMSO vs. JQ1+MLN	<0,0001	<0,0001	0.3866	<0,0001
JQ1 vs. MLN	<0,0001	<0,0001	<0,0001	<0,0001
JQ1 vs. JQ1+MLN	<0,0001	<0,0001	0.0372	<0,0001
MLN vs. JQ1+MLN	<0,0001	0.0025	0.0001	<0,0001
G0/G1	U3009MG	U30056MG	U30024MG	U30054MG
DMSO vs. JQ1	<0,0001	0.025	0.044	0.94
DMSO vs. MLN	<0,0001	<0,0001	<0,0001	<0,0001
DMSO vs. JQ1+MLN	<0,0001	<0,0001	<0,0001	<0,0001
JQ1 vs. MLN	<0,0001	<0,0001	<0,0001	<0,0001
JQ1 vs. JQ1+MLN	<0,0001	<0,0001	<0,0001	<0,0001
MLN vs. JQ1+MLN	0.0297	<0,0001	0.0986	<0,0001
S	U3009MG	U30056MG	U30024MG	U30054MG
DMSO vs. JQ1	0.0181	0.1483	>0,9999	0.5374
DMSO vs. MLN	<0,0001	0.9997	0.9932	0.9841
DMSO vs. JQ1+MLN	<0,0001	0.072	0.0369	0.0936
JQ1 vs. MLN	<0,0001	0.1781	0.9925	0.3356
JQ1 vs. JQ1+MLN	0.0009	0.9843	0.0378	0.7117
MLN vs. JQ1+MLN	0.1087	0.0887	0.0195	0.0429
G2	U3009MG	U30056MG	U30024MG	U30054MG
DMSO vs. JQ1	0.0005	0.8652	0.4268	0.5765
DMSO vs. MLN	<0,0001	<0,0001	<0,0001	<0,0001
DMSO vs. JQ1+MLN	<0,0001	0.7385	<0,0001	0.2189
JQ1 vs. MLN	<0,0001	<0,0001	<0,0001	<0,0001
JQ1 vs. JQ1+MLN	0.1353	0.2938	<0,0001	0.0133
MLN vs. JQ1+MLN	<0,0001	<0,0001	<0,0001	<0,0001
